# Supplementary material for: Integrated Use of Furnace Bottom Ash as Fine Aggregate and Cement Replacement for Sustainable Mortar Production
Source: Materials (Basel). 2024 Aug 2;17(15):3834. doi: 10.3390/ma17153834 (PMC11313456; doi:10.3390/ma17153834)
Supplement: Supplementary file 1 [file materials-17-03834-s001.zip]

Archive with 1 entries (1 files):
- materials-3080465-supplementary.xlsx
