# Supplementary material for: Integrated Use of Furnace Bottom Ash as Fine Aggregate and Cement Replacement for Sustainable Mortar Production
Source: Materials (Basel). 2024 Aug 2;17(15):3834. doi: 10.3390/ma17153834 (PMC11313456; doi:10.3390/ma17153834)
Supplement: Supplementary file 1 [file materials-17-03834-s001.zip › materials-3080465-supplementary.xlsx]

## Sheet: Sheet1
							CR0	FBA25	F10	F20	F30	FBA100
						5.04	4533.5	6426	8485.2	10542.5	12403.4	14423.6
						5.06	4586.8	6461.6	8486.7	10453.6	12330.3	14423.1
						5.08	4602.4	6457.4	8485.8	10449.1	12348.7	14419.4
						5.1	4608	6442.6	8484.3	10466.8	12391.4	14414.8
						5.12	4594.8	6407.9	8452.7	10463.7	12384	14434.4
						5.14	4577.6	6368.8	8414.7	10456.1	12365.7	14459.3
						5.16	4532.2	6394.6	8370.1	10454.6	12353.5	14390.8
						5.18	4481.9	6431.6	8324.4	10454.1	12342.3	14306
						5.2	4459	6414.1	8330.2	10455.3	12341.4	14253
						5.22	4439.7	6389.2	8342.9	10456.9	12342	14204.3
						5.24	4472.7	6342.5	8354.7	10433.4	12311	14262.1
						5.26	4510.8	6293.8	8366.3	10407.5	12276.9	14330.1
						5.28	4487.1	6292.9	8359.8	10378.7	12287	14292.3
						5.3	4459.7	6294.9	8352.2	10349.8	12299.7	14248.2
						5.32	4399.2	6285.6	8339.1	10322.8	12289.6	14240.6
						5.34	4338.2	6276	8325.8	10296.4	12278.9	14233.9
						5.36	4377.8	6288.2	8264.8	10394.4	12250.5	14205.5
						5.38	4412.1	6299.4	8206.4	10488.4	12222.1	14178.6
						5.4	4297.3	6283.2	8218.6	10472.2	12197.3	14196.9
						5.42	4191	6259.5	8226.4	10451.4	12175.8	14212.3
						5.44	4206.2	6129.1	8171.6	10364.6	12203.7	14185.9
						5.46	4225.6	6021.8	8122.7	10286.1	12223.4	14158.3
						5.48	4284	6135	8130.3	10287.1	12165	14119.7
						5.5	4324.7	6225.5	8144	10290.2	12104.9	14093.1
						5.52	4243	6158	8199.9	10308	12032.8	14150
						5.54	4174.2	6098.5	8235.8	10315.1	11980.6	14197.8
						5.56	4175.8	6082.8	8164.2	10264.9	12036	14196.2
						5.58	4175.6	6060.3	8112.9	10229.2	12081.1	14183.2
						5.6	4168	6008.5	8150	10257.1	12081.6	14119.7
						5.62	4151.1	5976.4	8172.3	10273.6	12077	14073.6
						5.64	4100.8	6015	8141.3	10248.7	12054.2	14090.4
						5.66	4058.9	6046	8105.6	10222.3	12035.4	14094.1
						5.68	4042.1	6054.1	8055.3	10191.4	12028.8	14058
						5.7	4060.2	6039	8013.8	10159.3	12015.5	14029
						5.72	4168.9	5963.3	7995	10124.2	11985.1	14018.4
						5.74	4211.3	5924.2	7986.7	10074.2	11970.6	14018
						5.76	4105.2	5966.8	8001.9	9990.4	11991.9	14040.9
						5.78	4037.6	5970.7	8016.5	9962.5	11995.7	14012.3
						5.8	4045.2	5899.1	8029.7	10043.8	11965.2	13883.3
						5.82	4054.5	5859.3	8021.3	10080.2	11930.6	13820.8
						5.84	4066.7	5873.5	7976.1	10040.1	11889	13871.5
						5.86	4065.3	5880.8	7969.9	10017.8	11880.6	13915.6
						5.88	4043.4	5877.7	8022.2	10022.4	11922.3	13949.6
						5.9	4041.9	5876.4	8017.9	10024.3	11941.8	13988.7
						5.92	4067.3	5877.5	7938.7	10022.8	11932.2	14034.4
						5.94	4024.4	5872.9	7915.9	10016.6	11911.1	14026.7
						5.96	3901.5	5861.7	7959	10004.9	11876.6	13956.6
						5.98	3846.7	5860	7970.8	9985.8	11842.8	13896.3
						6	3862.5	5868.1	7950	9958.9	11809.8	13846
						6.02	3875.6	5838.9	7918	9915.8	11818.4	13835
						6.04	3886.2	5775.4	7875.9	9857.9	11865.1	13859.9
						6.06	3907.5	5779.2	7864.6	9861.2	11877	13857.3
						6.08	3937.5	5837.6	7878.3	9914	11860.8	13832.4
						6.1	3939.1	5837.4	7898.5	9926.5	11871.7	13816.1
						6.12	3920.3	5795.3	7923.4	9910.3	11902.2	13805.9
						6.14	3917.4	5795.5	7890.4	9875.7	11865.8	13788.6
						6.16	3924.5	5822.4	7820.8	9829.5	11787.1	13766.8
						6.18	3877.3	5855.2	7780	9809.7	11742	13781.5
						6.2	3800.2	5891.2	7755.1	9804.7	11715.6	13816.6
						6.22	3816.4	5833.2	7756.2	9808.1	11725.1	13775
						6.24	3877.8	5729.6	7769.9	9815.7	11752	13696.3
						6.26	3913.2	5710.1	7756.5	9807.3	11757.5	13705.5
						6.28	3937.5	5725.8	7731.6	9792	11753.9	13751.8
						6.3	3892.9	5709.5	7756	9800.3	11710.1	13725.9
						6.32	3823.3	5681.6	7798.1	9817.1	11651.7	13674.2
						6.34	3831.5	5684.7	7776.9	9784.1	11698.6	13705.9
						6.36	3863.5	5697.4	7736.3	9735.9	11777.8	13763.3
						6.38	3842.9	5674.5	7686.8	9756.3	11701.1	13725.3
						6.4	3808.9	5642.6	7635	9794.4	11584.3	13662.9
						6.42	3785.8	5649.2	7576.9	9751.9	11619.8	13613.4
						6.44	3765	5663.9	7517.5	9692.5	11687.3	13566.7
						6.46	3741.1	5630.3	7539	9685.7	11714.8	13607.4
						6.48	3716.8	5588.7	7574	9687.8	11735.7	13662.8
						6.5	3757.2	5554.7	7569.9	9721.8	11751.5	13655.5
						6.52	3806	5521.7	7560.8	9759.9	11766.7	13640.3
						6.54	3732.7	5533.9	7589.4	9670.3	11760.1	13622.2
						6.56	3648.4	5550.2	7621.3	9569.2	11751.4	13603.9
						6.58	3652.2	5541.9	7610	9663.6	11728.4	13621.8
						6.6	3660.8	5532.2	7596.3	9768.7	11704.5	13641.6
						6.62	3709.7	5515.1	7541.8	9734.2	11633.4	13547.6
						6.64	3758.9	5498	7487	9697	11561.8	13452.6
						6.66	3751.8	5503.1	7491.6	9695.5	11534.8	13522.7
						6.68	3742.4	5508.3	7497	9693	11509.9	13587.9
						6.7	3676.9	5516.4	7523.4	9667.1	11531.7	13535.1
						6.72	3616.1	5522.7	7544.5	9640.9	11548.1	13485.4
						6.74	3617.1	5504.4	7493.7	9610.9	11492.2	13476.2
						6.76	3613.1	5490.4	7454.9	9586.5	11440.4	13472
						6.78	3563.8	5514.8	7524	9611.4	11424.7	13512.1
						6.8	3529.6	5525.8	7579.9	9629.3	11414.3	13535.8
						6.82	3595.6	5448.2	7549	9600.8	11439.1	13450
						6.84	3652.1	5390.5	7517.9	9576.5	11463.8	13389.4
						6.86	3658.7	5437.2	7486.4	9573.5	11487.1	13460
						6.88	3661.9	5474.2	7464.2	9562.5	11498.9	13501.2
						6.9	3650.7	5470.2	7481	9518.4	11461.8	13419
						6.92	3629.1	5467.2	7485.2	9488.5	11421.8	13350.1
						6.94	3571.3	5468.2	7445.6	9508.8	11371.6	13328.3
						6.96	3527.4	5456.7	7407.9	9513.5	11336.3	13338.3
						6.98	3524.8	5407.9	7375.9	9471.8	11345.4	13442.4
						7	3523.4	5363.4	7366.1	9435.1	11346.8	13498.5
						7.02	3525	5329.4	7412.3	9410.7	11328.5	13433
						7.04	3531.3	5306.8	7439.2	9403.9	11310.7	13381.5
						7.06	3548	5309.3	7424	9435.4	11294	13360.7
						7.08	3533.5	5317.5	7433	9453.4	11287.7	13348.4
						7.1	3459.4	5336.2	7488.4	9445.8	11301.4	13352.5
						7.12	3422.3	5347.6	7495	9430	11315.5	13347.8
						7.14	3447.2	5346.6	7420.4	9400.5	11330.2	13328.5
						7.16	3475.4	5328.9	7367.8	9391.8	11339.8	13326.9
						7.18	3508.4	5286.8	7347.5	9413.7	11341.9	13351.2
						7.2	3504.9	5275.4	7317.9	9401.2	11353.6	13369.9
						7.22	3454.1	5303.8	7276.2	9344.4	11378	13381
						7.24	3428.4	5289.9	7284.3	9302.2	11383.7	13390.5
						7.26	3431.5	5227.5	7349.3	9276.8	11367.9	13398.2
						7.28	3443.8	5215.9	7356.5	9308.6	11373.1	13380.3
						7.3	3465.7	5256	7305.3	9398.5	11399.5	13336.7
						7.32	3460.8	5282	7289.8	9440.5	11376.7	13289
						7.34	3431.8	5295.2	7306.6	9439.4	11309.7	13237.7
						7.36	3429.5	5263.7	7309.5	9407.3	11292.2	13213
						7.38	3448.3	5196.6	7301.3	9350.4	11314	13209.5
						7.4	3430.6	5178.8	7317.7	9314.8	11300.3	13245.3
						7.42	3387.5	5195.6	7351.2	9293.9	11261.7	13308.8
						7.44	3389.2	5206.7	7311.9	9261.2	11253.9	13307.3
						7.46	3418.7	5214.3	7227.6	9221.1	11265.1	13265.6
						7.48	3411.9	5222.9	7232.6	9220.2	11273.9	13236.5
						7.5	3385.5	5232.1	7285.9	9240.5	11281.6	13214.2
						7.52	3379.8	5197.1	7308.5	9263.2	11257.1	13250.8
						7.54	3383.8	5141.2	7316.6	9287.1	11217.5	13315.3
						7.56	3360.1	5135.1	7276.9	9313.1	11199.5	13327.9
						7.58	3325.1	5149.3	7217.4	9340	11190.4	13319.2
						7.6	3266	5127.8	7188.5	9305.7	11201.9	13259.1
						7.62	3198.5	5093.8	7170.2	9249.8	11220.7	13181
						7.64	3253.8	5104	7158.2	9263.6	11214.4	13182.2
						7.66	3345.7	5127.3	7148	9298.1	11200.7	13207
						7.68	3372.9	5137.7	7159.4	9247.7	11194.3	13207.5
						7.7	3384.1	5144.8	7176.2	9176.1	11189.8	13201.9
						7.72	3367.4	5177.2	7133.4	9204.1	11167.9	13196.8
						7.74	3345.1	5214.8	7078.6	9252.3	11142.5	13191.7
						7.76	3328	5202.5	7102.9	9254.6	11150.8	13123.2
						7.78	3311.8	5182.2	7140	9249.5	11164.5	13044.5
						7.8	3244.3	5119.7	7144.9	9216.8	11155.1	13065.4
						7.82	3170.7	5052.2	7145.9	9180.8	11142.9	13098.4
						7.84	3199.2	5064.3	7156.3	9204.7	11096.1	13091.2
						7.86	3236.3	5083.1	7167.5	9233.6	11046.3	13080.5
						7.88	3249.6	5058.8	7120.6	9195.8	11045	13096.9
						7.9	3261.8	5032.4	7070.8	9154.7	11046	13114.7
						7.92	3259	5035.5	7067.5	9160.5	11086	13081.5
						7.94	3255.7	5039.3	7065.1	9166.7	11126.6	13049.1
						7.96	3236.4	5063.7	7074.8	9144.9	11166.2	13128.3
						7.98	3218.4	5086.3	7084.3	9125.4	11203.6	13203.6
						8	3226.5	5070.6	7091.4	9157.4	11195	13195
						8.02	3229.8	5054.6	7097	9180.3	11178.5	13188.2
						8.04	3174	5035.8	7083.3	9090.9	11064.7	13203.9
						8.06	3131.2	5020	7069.2	9017.7	10967.1	13209.2
						8.08	3199.8	5029.1	7052.5	9081.2	11005.7	13126
						8.1	3251.8	5034	7038.2	9138.6	11042.1	13050.5
						8.12	3199	5012.2	7039.7	9157.3	11065	13024.6
						8.14	3145.3	4991.1	7038.1	9169	11076.9	13009.7
						8.16	3086.9	4973.9	7020.9	9145.2	11034.3	13049.8
						8.18	3056.9	4961.1	7001.9	9128.8	11001.2	13089.9
						8.2	3142.7	4966.7	6976	9143	11007.3	13130
						8.22	3206.6	4966.4	6967	9145.5	11020.3	13142.4
						8.24	3195.9	4946.1	7015.2	9107.9	11056.9	13060.7
						8.26	3181.5	4931.7	7056.2	9087.1	11074.4	13007.5
						8.28	3156.1	4934.2	7076.5	9114.5	11037.4	13036.4
						8.3	3144.6	4928	7081	9120.4	11016	13069
						8.32	3167.4	4900	7046.5	9073.2	11033.2	13110.6
						8.34	3172.2	4876	7026.2	9045.2	11037.7	13129
						8.36	3138.1	4860.2	7036.4	9058.4	11014.9	13097.5
						8.38	3116.7	4852.3	7040.3	9057.1	10984.9	13052.2
						8.4	3118.7	4858.9	7032.7	9028.6	10941.8	12981.1
						8.42	3121.7	4852.4	7020.7	9010.6	10937.9	12943.4
						8.44	3126.3	4824.5	7001.4	9009.6	10998.4	12960.1
						8.46	3133	4825.3	6990.4	8996.1	11032.1	13004.4
						8.48	3142.6	4867.4	6991.4	8964.6	11027.6	13088.1
						8.5	3152.7	4872.4	6988.2	8972.3	11016.3	13125.8
						8.52	3163.4	4830.3	6979.6	9029.6	10996.5	13105
						8.54	3152.7	4817.6	6969.7	9060	11006.6	13087.5
						8.56	3118.2	4837.9	6958.6	9060	11050.2	13073.8
						8.58	3097.2	4867.3	6951.2	9038.9	11046.3	13026
						8.6	3089.6	4905.9	6947.7	8996.7	10995	12944.3
						8.62	3093.3	4920.5	6957.6	8972.1	10972.9	12937.9
						8.64	3107	4913.9	6979.4	8963	10976.4	12997.8
						8.66	3119.9	4887.9	6983.9	9005.8	10983.4	12982.9
						8.68	3132	4846.7	6974.7	9089.1	10993.1	12909.8
						8.7	3116.2	4846.3	6956.6	9085.4	11000.9	12911.9
						8.72	3081.2	4873.7	6932.2	9021.9	11007.5	12965.7
						8.74	3095.8	4907.1	6958.4	8991	10979	13020.8
						8.76	3140.5	4944.2	7015.3	8979.9	10929.2	13076.7
						8.78	3185.2	4939.7	7020.1	8969.4	10925.6	13073.8
						8.8	3229.9	4913.3	6997.2	8959.2	10946.4	13039.7
						8.82	3199.2	4957.8	6996.9	8995.6	10993.6	13031.1
						8.84	3133.7	5035	7007.1	9053.5	11053	13034.1
						8.86	3206.8	5008.7	6965.7	9096.5	11064.2	13056
						8.88	3335.3	4941.2	6903.8	9133.6	11056.1	13085.5
						8.9	3351.4	4925.5	6911.5	9124.5	11018.4	13091.1
						8.92	3329	4927.5	6942.9	9099.6	10970.7	13088.6
						8.94	3374.4	4982.3	6984.3	9155	11006.1	13172.3
						8.96	3439.4	5052.4	7028.4	9233.7	11065.5	13280.9
						8.98	3498.7	5148.3	7056.2	9276	11093.4	13341.3
						9	3556.5	5250.3	7080.1	9309.5	11113.7	13390
						9.02	3705.3	5374	7175.3	9390.6	11131	13538.6
						9.04	3871.8	5502	7284.5	9481	11147.8	13706.6
						9.06	4007.1	5654.1	7350.1	9619.3	11219.1	13730.8
						9.08	4137.6	5810	7409	9765	11298.8	13732.8
						9.1	4136	5880.2	7488.4	9827.4	11442.8	13661
						9.12	4119.2	5940.6	7570.1	9880.2	11594.1	13580.8
						9.14	3964.4	5745.3	7590.1	9734.2	11630.4	13477
						9.16	3798.9	5530	7605.4	9572.7	11657.9	13371.4
						9.18	3568.7	5419.8	7456.6	9422	11542.7	13297.4
						9.2	3335.6	5314.2	7300.8	9271.7	11421.4	13224.8
						9.22	3252.2	5183	7211.1	9192.2	11375.8	13107.5
						9.24	3171.7	5051.8	7122.5	9113.6	11329.4	12992
						9.26	3154.9	4939.6	7046.9	9038.9	11194.9	12991.5
						9.28	3139.2	4833.3	6973.2	8968.9	11064.4	12987
						9.3	3142.7	4839.9	6937.7	8987.2	11011.6	12906.3
						9.32	3138.2	4841.6	6907	9006.7	10962.7	12835.1
						9.34	3040.7	4786.8	6931.3	9040.2	10958.6	12874.2
						9.36	2958.3	4736.6	6947.6	9057	10950.8	12908.5
						9.38	2997.4	4723.9	6898.9	8939.7	10913.3	12903.9
						9.4	3030	4711.3	6850.6	8848.4	10878.5	12900.6
						9.42	3022.9	4699.1	6804.9	8914.9	10860.7	12904.6
						9.44	3003.4	4689.7	6768.2	8964.4	10848.2	12897.7
						9.46	2924.2	4693.8	6775.3	8931.9	10860.9	12837.8
						9.48	2876.4	4699.2	6779.5	8892.5	10875.9	12795.1
						9.5	2952.5	4709.8	6771.8	8825.4	10900.3	12820.5
						9.52	2999.3	4720.8	6766	8778.5	10893.4	12835.2
						9.54	2949.1	4733	6766	8797.8	10783.2	12814.3
						9.56	2900.9	4729.7	6770.7	8835.1	10709.3	12801.7
						9.58	2858.8	4683	6788.4	8922.9	10737.3	12811.8
						9.6	2832.4	4663.1	6795.9	8967.1	10761	12824.5
						9.62	2844.1	4707.8	6778.7	8906.2	10774.7	12843.3
						9.64	2844.8	4721.2	6757.5	8850.5	10767.7	12846.5
						9.66	2822.4	4669.4	6728	8805.9	10717.5	12817
						9.68	2812.9	4637.3	6705.6	8798	10694.5	12784.2
						9.7	2826.6	4640.8	6695.9	8857.4	10721.4	12745.1
						9.72	2854.7	4643.2	6705.8	8869.2	10735.7	12740.7
						9.74	2906	4643.7	6746.9	8804.7	10729.6	12792
						9.76	2930.1	4644.6	6766.8	8778.4	10739.5	12799.9
						9.78	2915.9	4646.2	6756.6	8805.8	10772	12746.6
						9.8	2903.5	4636.8	6750.5	8789.3	10777.1	12747.1
						9.82	2893.3	4614	6749.5	8718.2	10748.2	12814.6
						9.84	2872.3	4630.3	6764.7	8681.5	10720.4	12850.5
						9.86	2839.3	4689.7	6797.7	8682.5	10694	12851.5
						9.88	2842.3	4701.8	6799.9	8709	10685.9	12812.1
						9.9	2880.4	4667.8	6771.9	8760.3	10695.5	12733.4
						9.92	2883.8	4638.1	6730.6	8791.4	10685	12733
						9.94	2857.4	4612.2	6677.8	8805.1	10657.1	12800
						9.96	2819.5	4579.7	6691.6	8798.6	10656.2	12827
						9.98	2772.8	4542.1	6756.1	8776.8	10676	12823.4
						10	2769.5	4570.1	6747.1	8765.9	10690.4	12790.1
						10.02	2795.4	4642.2	6688.7	8762.3	10701	12736.8
						10.04	2811.7	4627.5	6664.4	8759.4	10686.2	12723.7
						10.06	2822.4	4561.5	6660.4	8756.9	10656.2	12734.4
						10.08	2831.4	4560.4	6651.6	8753.7	10673.1	12715.9
						10.1	2839.5	4592.9	6640.5	8750.1	10714.2	12682.4
						10.12	2840.3	4595.3	6680	8741.7	10716.5	12686
						10.14	2837.7	4584.1	6742.5	8731	10701.3	12706.3
						10.16	2844.7	4554	6741.7	8727.6	10696.6	12712.4
						10.18	2855.3	4516.4	6716.3	8727.1	10696.1	12712.9
						10.2	2843.5	4498.2	6651	8736.9	10714.3	12730.5
						10.22	2824.2	4486.6	6572.3	8750.1	10738.7	12753.9
						10.24	2815.2	4484.8	6613.3	8715.7	10754.7	12717.4
						10.26	2809.2	4485.8	6687.9	8668	10768.4	12664.1
						10.28	2815	4495.5	6670.7	8664.8	10708.4	12660.2
						10.3	2823.6	4507.1	6632.1	8671.9	10631.2	12667.8
						10.32	2810	4556.9	6602.9	8667.4	10604.9	12714.3
						10.34	2792.3	4613.7	6575.5	8660.8	10588.1	12768.1
						10.36	2825.4	4569.6	6529.1	8697.6	10653.3	12741.4
						10.38	2866	4510.7	6479.8	8740.8	10730.5	12702.8
						10.4	2861.8	4556.3	6578.1	8736.8	10714.2	12692.1
						10.42	2852.6	4613.2	6692.3	8727.6	10687.8	12684.5
						10.44	2984.2	4572.9	6697.6	8680.6	10649.5	12717.6
						10.46	3125.8	4525.7	6695.1	8630.8	10610.4	12753.7
						10.48	3102.6	4552.9	6648	8660.8	10603.6	12717.8
						10.5	3073.2	4582.8	6599.3	8693.8	10598	12679.2
						10.52	2986.7	4539.1	6609.1	8721.2	10595.5	12699.7
						10.54	2899.9	4496.4	6619	8746.8	10593.6	12718.9
						10.56	2812	4514.2	6620.6	8696.5	10617.4	12673.2
						10.58	2730.2	4529.9	6622.7	8648.3	10639.1	12631.3
						10.6	2752.6	4509.6	6634.9	8636.1	10622.3	12654.1
						10.62	2771	4496.5	6648	8627.5	10608.1	12674
						10.64	2747.7	4560.4	6671.3	8656.4	10620.8	12662.9
						10.66	2733.8	4615.4	6688.2	8690.3	10629	12653.9
						10.68	2792.7	4601.1	6655.2	8762.4	10603.1	12661.5
						10.7	2846.5	4594	6628.5	8814.9	10594	12674.6
						10.72	2870.4	4628.6	6638.6	8752.4	10682.8	12719.8
						10.74	2902.5	4655.6	6650.9	8715	10740.3	12751.9
						10.76	2973	4647.4	6672.7	8794.2	10651.5	12722.9
						10.78	3049.6	4662.2	6721.6	8885.7	10608.2	12728.1
						10.8	3149.1	4764.8	6874.5	9024.3	10739.7	12863.6
						10.82	3267	4876.3	7013.4	9178.5	10840.8	13017.4
						10.84	3443.7	5016.4	7107.9	9382.6	10844.4	13229.6
						10.86	3634.6	5158.6	7243.5	9621.9	10873.8	13456.2
						10.88	3864.6	5306.3	7491.8	9957.5	10973.8	13721.7
						10.9	4020.8	5451.8	7725.8	10230.9	11112	13908
						10.92	4003.6	5592	7926.4	10357.8	11340	13908
						10.94	3923.5	5655.9	8019.8	10403.9	11582.7	13860.4
						10.96	3715.4	5564.6	7894.3	10285.1	11855.3	13715.7
						10.98	3516.5	5418.8	7735.7	10076.7	12125.4	13549.8
						11	3334.2	5176.1	7517.9	9708.6	12391	13346.2
						11.02	3172.1	4975.4	7313	9434.5	12470.9	13175.3
						11.04	3041.7	4840.3	7128.1	9307.6	12260.2	13055.5
						11.06	2938	4713.8	6998.2	9139.7	12003.8	12945.2
						11.08	2871.5	4599	6943.8	8915.3	11684.4	12848.3
						11.1	2844.2	4537.1	6883.3	8801.6	11389.8	12812.6
						11.12	2864.5	4539.7	6815.3	8822.9	11125.2	12851.7
						11.14	2864.7	4548.8	6753.9	8834.7	10938.9	12803.8
						11.16	2843.4	4565.1	6699.5	8836.3	10836.8	12662.2
						11.18	2842.4	4552.7	6683.4	8812.6	10760.2	12621.1
						11.2	2860.6	4513.1	6703.7	8764.9	10707.9	12675.9
						11.22	2861.6	4485.9	6675.6	8743	10653.4	12706.2
						11.24	2847.9	4469.2	6606.5	8743	10597.1	12715.9
						11.26	2838.5	4484.1	6592.7	8738.9	10594.5	12714.8
						11.28	2832.4	4522.7	6620.1	8731.8	10632.1	12705.6
						11.3	2809.2	4509.8	6636.5	8716.4	10627.1	12681.5
						11.32	2774.7	4463.1	6645.6	8695.6	10594.1	12647.5
						11.34	2775.2	4466.9	6657.7	8694.8	10562.7	12598.7
						11.36	2796	4499.9	6671.4	8705.4	10532.2	12541.3
						11.38	2795.6	4530.2	6654.8	8682.4	10553.3	12586.7
						11.4	2784.4	4559.2	6622.8	8642.3	10600.6	12684.2
						11.42	2842.7	4545.4	6589.7	8639.2	10598.1	12639.3
						11.44	2931.5	4512.9	6556.2	8652.4	10573.7	12531.6
						11.46	2901.2	4493.7	6589.3	8626.9	10565.5	12540.3
						11.48	2825.5	4479.5	6647.7	8586.8	10563.5	12593.1
						11.5	2846.1	4481	6646.7	8551.7	10525.8	12615.6
						11.52	2897.9	4487.6	6626.4	8518.2	10476.6	12628.3
						11.54	2918.2	4489.8	6604.4	8564.5	10463.6	12628.6
						11.56	2929.9	4490.8	6582.1	8632.5	10460.6	12625.6
						11.58	3046.8	4609.9	6607	8639.2	10489	12620.9
						11.6	3187.4	4755.7	6642.5	8632.1	10524.5	12615.8
						11.62	3293.3	4852.8	6661.8	8662	10511.1	12598.2
						11.64	3392.8	4941.1	6678	8698.5	10488.7	12578.4
						11.66	3447.3	5005.9	6761.1	8707	10476.2	12572.4
						11.68	3495.5	5067.3	6853.5	8711.6	10465	12568.4
						11.7	3317.5	4952.3	6825.6	8657.2	10462.6	12527
						11.72	3116.5	4819.2	6785.5	8596.7	10461.1	12481.8
						11.74	2960.2	4711	6734.4	8544.4	10446.7	12485.7
						11.76	2806.8	4604.4	6682.6	8492.6	10431.5	12492.8
						11.78	2720.9	4491.3	6562.5	8467.9	10376.9	12458.1
						11.8	2637.1	4378.1	6440.1	8444	10321.1	12422
						11.82	2623.3	4369.4	6413.1	8442.5	10354	12461.6
						11.84	2611.2	4360.9	6387.8	8440.3	10386.6	12500.4
						11.86	2651.3	4358.9	6413.7	8417	10408	12514.6
						11.88	2687.8	4354.2	6436	8397.9	10429.7	12524.5
						11.9	2667.5	4307.5	6403	8446.7	10458.1	12465.6
						11.92	2647.1	4264.9	6375.1	8492.2	10482.8	12415.5
						11.94	2626.3	4263.9	6398.5	8505.4	10469.1	12454.6
						11.96	2608.9	4267.9	6423.3	8514.9	10456.1	12494.6
						11.98	2616.5	4308.5	6458.8	8497.7	10448.5	12540.8
						12	2630.1	4337.3	6487.7	8481.2	10435.6	12581.3
						12.02	2677.4	4299.7	6479.1	8469	10393.5	12589.9
						12.04	2712.8	4275.5	6475.4	8466.2	10357.7	12605
						12.06	2695	4311.6	6494.2	8505.8	10350.6	12649.2
						12.08	2663.7	4344.1	6508.9	8527.2	10360.6	12671.4
						12.1	2581.9	4363.4	6508.4	8481	10434.2	12612
						12.12	2535.3	4378	6504.3	8465.1	10484.5	12562.6
						12.14	2598.2	4378	6489.1	8543.8	10461.6	12544.3
						12.16	2640.5	4366.5	6475.6	8578.7	10444.3	12534.1
						12.18	2627.8	4324.4	6467	8496.9	10441.8	12545.2
						12.2	2619.9	4306.6	6456.4	8446.6	10439.1	12532
						12.22	2623	4344.6	6441.1	8468.5	10436	12463
						12.24	2607.9	4369.3	6431.7	8484.2	10426.4	12429.5
						12.26	2556.6	4367.3	6433.7	8487.7	10403.5	12467.1
						12.28	2518.1	4347.9	6417.4	8496.3	10390.5	12472.7
						12.3	2501.8	4298.1	6369.2	8513.6	10394.5	12422.4
						12.32	2515.3	4272	6363.1	8506.2	10396	12386.4
						12.34	2574.2	4282.2	6421.4	8461	10393.5	12372.2
						12.36	2594	4246.8	6447.2	8426.4	10392.4	12370
						12.38	2561	4149.8	6428.9	8406.1	10393.4	12384.3
						12.4	2534.7	4146.1	6431.3	8395.9	10392.8	12402.4
						12.42	2516.4	4253.7	6458.2	8398	10390.3	12425.3
						12.44	2522.1	4282.6	6450.3	8402.2	10368.8	12418.7
						12.46	2553	4228.3	6405.6	8408.8	10327.1	12381.2
						12.48	2571.9	4180.7	6372.5	8371.3	10328.5	12361.2
						12.5	2579.6	4139.6	6350.1	8292.6	10370.1	12357.6
						12.52	2539.9	4155.2	6345	8267.8	10376.2	12343.5
						12.54	2461.2	4217.6	6354.1	8287.6	10352.9	12320.7
						12.56	2428.9	4223.2	6338.6	8301	10318.1	12318.9
						12.58	2430.4	4187.1	6305.1	8309.6	10274.9	12332.6
						12.6	2444.6	4158.8	6281.8	8325.7	10265.1	12379.4
						12.62	2466.9	4135.4	6265.1	8346.5	10276.8	12447.4
						12.64	2476.9	4139.6	6282.7	8302.8	10296.9	12414.3
						12.66	2480	4159.4	6319.7	8222.6	10321.8	12323.9
						12.68	2439.6	4185.7	6302.1	8198.7	10319.5	12315.1
						12.7	2377.6	4215.1	6257.4	8202.8	10303.7	12346.5
						12.72	2388.5	4187.4	6206.7	8243.8	10264.2	12343.2
						12.74	2430.6	4135.1	6153.4	8300.6	10214.4	12324.9
						12.76	2415.3	4148.8	6212.4	8335.3	10234	12343.3
						12.78	2378.8	4186.9	6312.9	8361.7	10279.2	12375.3
						12.8	2390.1	4189.4	6329.7	8331.3	10286.1	12378.4
						12.82	2416.5	4180.8	6320	8283.1	10281.1	12372.3
						12.84	2398.7	4156.1	6313.6	8297.1	10263.5	12365.8
						12.86	2369.3	4127.2	6308	8327.6	10242.7	12359.2
						12.88	2401.9	4119.1	6282.4	8343	10214	12345.1
						12.9	2448.2	4115.5	6252.4	8355.2	10183.5	12329.3
						12.92	2386.2	4120.2	6252.8	8356.6	10180.7	12332.2
						12.94	2305.5	4126.3	6258.3	8356.1	10182.8	12338.3
						12.96	2310.8	4131.5	6215.1	8336.3	10211.2	12320.6
						12.98	2327.5	4136.6	6165.3	8314	10243.2	12299.8
						13	2382.8	4110.1	6169.3	8287	10239	12263.7
						13.02	2441.7	4080.7	6178.5	8259.6	10231.4	12226.1
						13.04	2397.6	4077.6	6180.9	8250.3	10249.7	12229.7
						13.06	2347.3	4076	6182.9	8242.2	10269.5	12235.8
						13.08	2359.3	4104.2	6198.3	8261.3	10261.1	12258.2
						13.1	2372.9	4132.9	6213.9	8280.8	10252.2	12281
						13.12	2336.8	4104.5	6181.4	8229.5	10298.4	12283.5
						13.14	2303.4	4076.8	6151.4	8181.6	10341.3	12287
						13.16	2344	4072.3	6192.5	8227.8	10291	12314.9
						13.18	2378.3	4068.3	6230.9	8270.2	10242.2	12338.3
						13.2	2322	4072.3	6229.4	8257.5	10213.7	12297.2
						13.22	2270.6	4074.4	6223.3	8243.3	10191.2	12262.8
						13.24	2266	4057.6	6174.6	8214.9	10224.7	12292.3
						13.26	2263.7	4042.4	6136.9	8189.1	10251.1	12316
						13.28	2276.9	4037.3	6176	8182	10227.7	12299.7
						13.3	2282.6	4036.4	6204.6	8186.7	10206.6	12282.2
						13.32	2248.1	4058.2	6176.7	8255.3	10197.4	12257.8
						13.34	2219.4	4080.4	6153.8	8304.5	10189.7	12238.1
						13.36	2216.4	4103.7	6152.8	8269.4	10188.2	12238.6
						13.38	2230.4	4120.9	6147.5	8229.5	10184.7	12226.8
						13.4	2306.1	4115.8	6126.7	8172.2	10174	12170.4
						13.42	2362.2	4110.5	6119.7	8138.3	10167.3	12147.4
						13.44	2359.2	4104.4	6154.7	8175.9	10172.3	12225.6
						13.46	2337.2	4079.8	6174.2	8198.2	10166.5	12275.5
						13.48	2266.1	4007.2	6153.4	8180.9	10132.5	12252.1
						13.5	2235.8	3961.7	6137.1	8177.9	10113.1	12233.6
						13.52	2296.7	3976.9	6131	8206.9	10126.3	12226
						13.54	2333.2	4001.6	6143	8223.8	10144.6	12240.6
						13.56	2322	4044.8	6190.2	8217.2	10173.1	12298.5
						13.58	2307.5	4052.5	6221.7	8210	10182.7	12324.1
						13.6	2287.2	3999.7	6226.3	8201.9	10160.4	12294.7
						13.62	2286.2	3988.1	6220.1	8202.5	10158.8	12288.4
						13.64	2314.1	4038.4	6197.7	8216.2	10188.2	12316.8
						13.66	2303.1	4061.3	6201.4	8229.2	10203	12330.2
						13.68	2240.7	4048.1	6239.5	8241.4	10198.5	12323.6
						13.7	2229.7	4042.6	6264.4	8252.4	10203.3	12297.5
						13.72	2278.9	4046.2	6274.1	8262.1	10219	12248.8
						13.74	2310	4040.3	6246.1	8257.8	10210.5	12226.7
						13.76	2322.2	4024.5	6179	8239	10177	12232.3
						13.78	2382.3	4033.2	6178.8	8228.7	10164.2	12260.7
						13.8	2486.4	4064.1	6239.7	8226.1	10170.3	12309.9
						13.82	2598.1	4080.5	6278.8	8198.4	10169.4	12329.5
						13.84	2715.8	4085.1	6300.1	8150.1	10162.8	12324.9
						13.86	2724.8	4118.4	6324.7	8186.8	10178.9	12321.2
						13.88	2655.7	4172.2	6351.6	8284.3	10211.4	12318.2
						13.9	2544.3	4156.3	6327.1	8276.2	10192.6	12282.1
						13.92	2406.2	4096.4	6270.3	8201.6	10141.3	12225.3
						13.94	2304.7	4062.3	6248.7	8131.5	10142.3	12199.8
						13.96	2223.5	4042.5	6246.7	8064	10172.2	12191.6
						13.98	2204.5	4004.9	6179.3	8090.6	10162.8	12193.4
						14	2215.7	3958.7	6080.3	8162.7	10134.4	12200
						14.02	2190.7	3964	6063.5	8186.1	10112	12198.8
						14.04	2150.6	3990.9	6081.3	8189.2	10092.2	12194.2
						14.06	2128.1	3982.7	6103.9	8152.7	10087.7	12168
						14.08	2111.8	3961.9	6128.3	8101.9	10088.8	12134
						14.1	2123.5	3927.1	6122	8065.5	10097.2	12119.8
						14.12	2143.9	3888	6106.2	8033.5	10107.8	12111.7
						14.14	2135.1	3886.5	6085.6	8067.4	10085.8	12120.5
						14.16	2118.8	3894.6	6063.8	8118.2	10055.3	12133.7
						14.18	2098.8	3925.4	6060.4	8074.1	10088.6	12135.2
						14.2	2078	3960.9	6060.9	8010.2	10135.3	12134.1
						14.22	2142	3976.9	6062.3	8028.8	10103.3	12141.8
						14.24	2220.2	3989.6	6063.8	8061.3	10058.1	12151
						14.26	2151.1	3964.9	6071.7	8084.8	10018.3	12171.8
						14.28	2063.2	3935.4	6080.3	8107.2	9979.2	12194.2
						14.3	2087.7	3933.9	6041.4	8088.5	10008.2	12150.3
						14.32	2122.2	3934.9	5998.2	8066.2	10043.2	12100.6
						14.34	2114.9	3931.6	5993.1	8077	10057.5	12091.3
						14.36	2105.2	3928.1	5990.1	8089.7	10070.7	12084.2
						14.38	2122.4	3904.1	5994	8120.8	10033.7	12090.5
						14.4	2140.2	3880.2	5998.5	8151.7	9996.3	12096.8
						14.42	2163.1	3906.1	6054.9	8122.8	10026.2	12077.5
						14.44	2182.3	3929.1	6108.2	8094.7	10052.9	12060.4
						14.46	2113.7	3881.4	6086.8	8087.1	9999.6	12095.9
						14.48	2051.7	3839.7	6066.5	8080.9	9952.3	12128
						14.5	2076.6	3878.8	6059.4	8094.1	9984.8	12114.3
						14.52	2099.6	3913.5	6052.4	8102.9	10016.3	12101.7
						14.54	2105.7	3908.4	6046.3	8071.9	10039.1	12098.6
						14.56	2111.7	3904.9	6037.4	8044.5	10057.3	12090.4
						14.58	2117.3	3912	6010	8041	10044.1	12047.8
						14.6	2117.3	3910.8	5990.5	8038.8	10038.6	12020.4
						14.62	2088.4	3866.1	6012.4	8043.9	10073.1	12072.7
						14.64	2060.5	3834.5	6024.1	8052.6	10093.3	12117.2
						14.66	2037.2	3857.8	5993.1	8076.4	10053.2	12128.9
						14.68	2036.5	3875.3	5976.8	8086.4	10022.3	12132.5
						14.7	2115.2	3872.3	6011.8	8047.8	10023.9	12107.6
						14.72	2161	3871.7	6044.5	8017.3	10028.1	12081
						14.74	2109.8	3878.3	6070.4	8010.7	10040.3	12049.6
						14.76	2082.3	3886.5	6069.2	8017.6	10047.6	12030.3
						14.78	2115.4	3898.6	5999.1	8058.8	10042.5	12042
						14.8	2122.5	3902.2	5959	8076.8	10032.9	12053.2
						14.82	2073.3	3887	5984.4	8044.3	10013.7	12063.3
						14.84	2019.9	3874.2	6004.5	8032.1	10007.3	12064.6
						14.86	1958.4	3866.1	6014.6	8058.5	10025.6	12048.8
						14.88	1950.6	3870.5	6020	8073.3	10018.4	12045.3
						14.9	2032.4	3895.9	6017.5	8068.7	9968.6	12062
						14.92	2081.8	3888.2	6000.2	8057.2	9954.6	12072.8
						14.94	2083.9	3831.8	5961.1	8035.3	9993.2	12074.9
						14.96	2067.5	3817.5	5951.4	8014.4	10009.9	12068.3
						14.98	2027.4	3857.6	5979.8	7994.6	9998.2	12050.5
						15	2020.2	3872.4	5994.8	7990.6	10011.4	12069.2
						15.02	2050.7	3858.2	5994.3	8004.8	10053	12129.6
						15.04	2068.5	3861.3	6011.9	8026.1	10052.3	12154
						15.06	2073.6	3882.2	6047.9	8054.5	10008.7	12141.8
						15.08	2080.3	3896.3	6055.1	8064.3	9995.2	12117.5
						15.1	2088.4	3904.4	6036.3	8057.1	10008.9	12082.5
						15.12	2095.4	3885.6	6022.3	8044.4	10010.5	12074.1
						15.14	2101.5	3845.5	6012.2	8027.1	10002.3	12086.8
						15.16	2073.6	3854.1	5986.2	8022.1	10009.4	12076.2
						15.18	2021.8	3896.7	5949.1	8025.6	10027.2	12049.3
						15.2	2000.4	3894.5	5944.1	8019.5	10000.7	12035.9
						15.22	1997.9	3864.5	5958.8	8007.3	9946.9	12030.8
						15.24	1998.3	3847.4	5997.6	8003	9933.6	12022.1
						15.26	2000.3	3837.3	6049.4	8003	9942.2	12011.4
						15.28	1992.4	3847.1	6061.2	8004.7	9968.1	11987.7
						15.3	1979.7	3866.4	6054.1	8007.3	10002.1	11957.7
						15.32	1979.6	3873.1	6056.7	8025.3	10021	12015.7
						15.34	1984.7	3874.6	6063.3	8049.7	10033.7	12109.6
						15.36	1975.1	3869	6006.8	8053.4	9998.3	12100.6
						15.38	1960.4	3860.9	5928.1	8049.8	9946	12055.4
						15.4	1937.8	3870	5926.8	8056	9979.4	12043.8
						15.42	1913	3884.2	5948.7	8065.2	10038.3	12042.3
						15.44	1963.3	3852	5950.6	8034.9	10018.3	12024.5
						15.46	2032.4	3808.4	5947.5	7994.8	9978.7	12002.7
						15.48	2033.4	3814.1	5976.1	8003.2	9996.9	12031.1
						15.5	2020.8	3829.8	6011.2	8021.5	10026.9	12069.7
						15.52	2018.6	3848.2	5954.7	8000.8	10019.6	12037.4
						15.54	2018.1	3867	5883.6	7973.9	10006.4	11993.7
						15.56	1969.1	3875.3	5908.6	7974.6	9994.6	12033.4
						15.58	1914.2	3882.5	5945.2	7978.7	9982.9	12083.2
						15.6	1952.2	3882.5	5977.1	8025.4	9999.8	12080.9
						15.62	1997.9	3882	6008.5	8075.7	10019.1	12074.3
						15.64	2063.4	3898.9	6002.3	8070.7	10004.5	12114.7
						15.66	2129.9	3916.7	5994.1	8063.1	9988.3	12157.3
						15.68	2166.5	3953	6000.5	8151.4	10009.5	12214.4
						15.7	2203.5	3989.7	6008.3	8240.8	10031.9	12272.5
						15.72	2306.5	4040.5	6099.2	8293.6	10094.3	12376.6
						15.74	2411.4	4094.6	6187.7	8348.1	10156.5	12476.2
						15.76	2554	4220.5	6226.8	8438.9	10211.3	12481.3
						15.78	2681.2	4340.5	6274.9	8524.8	10267.5	12488.3
						15.8	2616.7	4387.8	6432.8	8549.2	10340.1	12518.2
						15.82	2553.2	4430.3	6566.2	8561.8	10408.3	12536.2
						15.84	2498.4	4433.4	6492.6	8475	10439.8	12452.9
						15.86	2430.8	4418.3	6419.4	8393.5	10458.6	12364.8
						15.88	2282	4288.3	6348.8	8345.8	10397.2	12245.4
						15.9	2153.2	4168	6277.5	8291	10332.4	12135.2
						15.92	2124.2	4095.9	6202.3	8201.2	10250.6	12070.2
						15.94	2093.9	4030.8	6135	8128.5	10176.9	12025
						15.96	2057.8	3994.2	6099.5	8126	10135.8	12060.5
						15.98	2021.2	3956.4	6055.7	8111.3	10094.6	12079.3
						16	1982.6	3914.3	5984.1	8055.4	10053.5	12041.3
						16.02	1958.2	3881.3	5947.6	8014.7	10035.7	12001.9
						16.04	1974.4	3874.7	6012.1	8017.2	10085	11958.7
						16.06	1980.9	3867.8	6040.6	8013	10090.6	11938.1
						16.08	1963.1	3860.2	5980.2	7992.2	9988.5	11973.1
						16.1	1945.5	3847.1	5952.4	7966.7	9935.3	11988.9
						16.12	1928.2	3822.2	5994.6	7931.1	9986.6	11963.5
						16.14	1924.6	3813.8	6010.1	7927	10011.7	11956.4
						16.16	1946.5	3836.1	5976.1	7981.3	9987.8	11983.3
						16.18	1958.5	3844.8	5953.3	7999.2	9977.6	12004.8
						16.2	1954.4	3831.1	5948.7	7957.6	9989.8	12017.5
						16.22	1967.6	3826.1	5945.4	7937.4	9981.4	12016.5
						16.24	2005.7	3833.7	5943.9	7948	9943.3	11995.6
						16.26	2011.1	3828.4	5943.9	7949.7	9959.1	11993.2
						16.28	1975.1	3806.5	5945.9	7940.1	10043.4	12014
						16.3	1956.2	3806.2	5967.1	7957.2	10062.9	12036.5
						16.32	1956.7	3830.1	6009.7	8004.5	10009.6	12060.9
						16.34	1976.6	3847.3	6026.2	8063.9	9973.6	12056.7
						16.36	2015.7	3858	6016.5	8135.5	9954.8	12024.2
						16.38	2036.4	3864.4	6020.4	8154.4	9975.7	12019
						16.4	2041	3866.9	6036.1	8127	10031.6	12037.8
						16.42	2033	3862.9	6033.3	8131.8	10080.8	12033.4
						16.44	2015.2	3853.7	6016	8161.8	10125	12011.1
						16.46	1997.2	3856	6003.3	8130.3	10151.7	11991.2
						16.48	1978.9	3866.2	5993.6	8056.7	10166.5	11972.9
						16.5	1951.1	3829.8	5990.3	7986.9	10138.8	11967.9
						16.52	1917.6	3765.3	5990.8	7919.4	10085.5	11970.9
						16.54	1916	3780.8	5960.1	7900	10033.5	11961.7
						16.56	1931.2	3838.7	5912.9	7906.1	9982.2	11946
						16.58	1894	3859.4	5882.7	7902.8	9963.2	11930.9
						16.6	1832.5	3863	5860.4	7895.2	9959.2	11916.2
						16.62	1851.7	3807	5844.2	7938.7	9973.2	11954.1
						16.64	1902.9	3727.3	5830.5	8002.7	9994.6	12013
						16.66	1914.1	3716.1	5862.6	7967.9	9950.4	12009.5
						16.68	1911.6	3728.3	5910.3	7899.4	9883.9	11984.6
						16.7	1894.1	3737.3	5903.7	7904.5	9860.3	11954.6
						16.72	1872.2	3745.4	5881.3	7930.9	9849.2	11923.1
						16.74	1869.2	3753.1	5916.7	7903.7	9883.8	11930.9
						16.76	1870.8	3760.8	5966	7863.6	9929.5	11948.2
						16.78	1853.2	3753.5	5923.9	7877	9968	11904.7
						16.8	1831.8	3743.4	5864	7900.8	10005.1	11849.4
						16.82	1852.3	3758.3	5875.8	7915.9	9979.2	11883.4
						16.84	1879.2	3777.1	5898.7	7929.6	9943.6	11931.1
						16.86	1874.3	3768.1	5890.5	7912.3	9925.4	11905.5
						16.88	1865.6	3755.9	5878.8	7891.5	9909.2	11871.5
						16.9	1843.3	3749.3	5857.7	7895.7	9886.8	11905.3
						16.92	1820	3743.3	5835.9	7901.7	9863.9	11944.4
						16.94	1837	3746.9	5859.3	7913.2	9891.2	11885.7
						16.96	1855.8	3751	5884.7	7924.9	9920.7	11822.7
						16.98	1860.5	3772.1	5849.9	7928.5	9915.5	11829.5
						17	1864.2	3792.9	5815.8	7932	9910.7	11838.3
						17.02	1822	3788.3	5854.9	7934.1	9949.3	11903.2
						17.04	1782.7	3782.4	5890.9	7933.7	9983.4	11961
						17.06	1796.4	3749.9	5868	7887.5	9931.6	11879.7
						17.08	1812.8	3721	5846.2	7848.8	9885.6	11808.5
						17.1	1860	3733.7	5836	7896	9905.4	11852.2
						17.12	1898.9	3747.1	5832.7	7938.3	9926.8	11893.6
						17.14	1871	3766.4	5884	7941.4	9961.3	11917.5
						17.16	1850	3781.9	5928.9	7941.4	9988.3	11939.9
						17.18	1871.3	3773.7	5935	7923.1	9969	11953.1
						17.2	1883.9	3767.8	5935.6	7911.2	9948.5	11959
						17.22	1853.9	3772.4	5909.7	7930	9922.1	11930.1
						17.24	1831.5	3775.3	5890.8	7940.9	9896.7	11902.5
						17.26	1839.2	3771.7	5900	7920.6	9875.4	11880.1
						17.28	1850.4	3769.2	5897.9	7911.5	9871.8	11863.6
						17.3	1873.8	3770.3	5858.8	7939.4	9926.6	11866.1
						17.32	1889.4	3763.9	5833.1	7958	9965.1	11879.2
						17.34	1883.3	3737	5844.7	7950.4	9958	11921.9
						17.36	1881.8	3723.2	5853.3	7932.5	9954	11951.6
						17.38	1891.5	3741	5854.3	7889.8	9957.6	11950
						17.4	1896.7	3755	5865.5	7884	9950	11948.7
						17.42	1892.6	3761.1	5898	7955.1	9919	11947.7
						17.44	1894.3	3771.7	5900.6	7984.3	9899.5	11944.5
						17.46	1906.5	3790.4	5848.9	7937	9901.1	11937.4
						17.48	1901.5	3789.7	5834	7922.8	9917.4	11933.4
						17.5	1869	3757.7	5878.2	7961.4	9957.5	11934.4
						17.52	1852.7	3735.8	5912	7949.8	9956.3	11927.2
						17.54	1859.3	3728.2	5931.3	7867.6	9896.9	11908.4
						17.56	1853	3755.9	5933.6	7841.9	9863.8	11906.4
						17.58	1830.7	3827.5	5914.8	7886.6	9863.3	11925.2
						17.6	1802.1	3825.3	5892.4	7912.4	9855.7	11938.6
						17.62	1766.5	3742.1	5866	7917.5	9840.5	11946.2
						17.64	1795.3	3711.3	5866.6	7916.7	9839.4	11963.9
						17.66	1886.7	3731.6	5893.5	7910.1	9852.1	11991.3
						17.68	1930.9	3742.9	5919.4	7925.3	9884.7	12025
						17.7	1934.5	3746.5	5944.2	7959.3	9934.5	12064.1
						17.72	1944.6	3776.2	5941.7	7978.9	9953.1	12067.2
						17.74	1959.9	3826	5918.4	7987.5	9948	12042.8
						17.76	1989.7	3862.7	5936.9	8009.8	9944.2	12106.2
						17.78	2029.3	3890.6	5983.6	8041.3	9941.1	12228.5
						17.8	2074.6	3917.9	6023	8059.7	9962	12277.5
						17.82	2123.4	3944.8	6058.1	8070.4	9997.1	12283.1
						17.84	2236	4028.6	6095.1	8110.1	10022.4	12355.9
						17.86	2381.7	4141.8	6133.2	8165	10042.7	12463.6
						17.88	2616.7	4290.4	6223.4	8288.4	10056.7	12757.1
						17.9	2891.9	4454.9	6337.1	8442.8	10067.9	13134.3
						17.92	3543.2	4922.8	6574.4	8797.4	10113.8	13928.6
						17.94	4340.8	5508.7	6859.8	9230	10173.2	14885.2
						17.96	6050.9	6663.4	7531	10035.2	10298.9	16575.8
						17.98	8064.6	8007.4	8330.7	10964.3	10446.6	18510.8
						18	10268.5	9829.8	9614.4	11820.1	10867.5	19965.3
						18.02	12525.9	11786.6	11034	12655.3	11365.1	21284.9
						18.04	11833.3	12261	12211.5	12551.9	12062.4	20505.5
						18.06	10454.3	12390.5	13332.5	12230	12806.2	19237.7
						18.08	8015.9	10542.6	12307.8	11156.8	13053.1	17186.6
						18.1	5378.2	8322.8	10879.6	9942.3	13206.4	14988.1
						18.12	3838.3	6595.4	9275.1	9172.8	12585.2	13775.3
						18.14	2459.3	4940.2	7644.8	8468.6	11850.6	12707
						18.16	2171	4446.3	6900.8	8215.8	11187.8	12406.9
						18.18	2000.4	4077.7	6252.4	8011.7	10532.8	12189.5
						18.2	1956.8	3974.8	6099.1	7967.2	10254.5	12081.2
						18.22	1922.3	3891.1	5981.3	7934.2	10003.2	11980.7
						18.24	1893.1	3858.2	5965.3	7949.6	9997.4	11972.6
						18.26	1864.2	3827.2	5953.1	7966.9	10001	11968
						18.28	1884.7	3757.4	5956.5	7923.6	9965.2	11937.2
						18.3	1904	3689.9	5959.3	7880.5	9929.7	11907
						18.32	1863.9	3727.5	5930.9	7860.7	9919.1	11907
						18.34	1824.5	3762.1	5903	7842.7	9909	11905.4
						18.36	1797.6	3745.3	5884.7	7855.4	9909	11877
						18.38	1771.4	3728.7	5862.9	7873	9908	11853
						18.4	1752.1	3714	5803	7943	9896.9	11876.9
						18.42	1737.1	3700.6	5753.5	7996.2	9886.1	11897.6
						18.44	1754.8	3697	5783.4	7920.6	9877.9	11894.6
						18.46	1768.1	3688.4	5809.1	7858.3	9866.8	11888.4
						18.48	1754.9	3650.4	5809.6	7874	9838.4	11863.5
						18.5	1738.4	3626.1	5809.6	7891.2	9817.3	11845.2
						18.52	1707	3666.2	5807.6	7915.1	9830.5	11857.3
						18.54	1688.9	3692.2	5801.3	7920.1	9847	11865.6
						18.56	1722.5	3664.3	5778.4	7853.1	9875.9	11859
						18.58	1742.8	3649.6	5761.7	7820.3	9881.2	11852.2
						18.6	1721	3677.6	5764.8	7897.5	9810.7	11844.6
						18.62	1721.7	3690.4	5770.5	7943.7	9773.3	11840.6
						18.64	1784.2	3661.9	5783.7	7905.1	9826.6	11846.7
						18.66	1808.1	3655.3	5796.6	7878.5	9853.1	11855.2
						18.68	1741.6	3700	5808.8	7880	9816.5	11869.5
						18.7	1715.7	3720.1	5847.4	7884.7	9797.8	11882.8
						18.72	1772.6	3690.2	5939.8	7895.8	9815.6	11894.5
						18.74	1808.3	3674.8	5965.4	7893.5	9838	11902.4
						18.76	1806.2	3685.5	5872	7867.1	9868.4	11903.4
						18.78	1791.3	3685.3	5818.6	7862.7	9877.1	11898.5
						18.8	1756.3	3668	5827.7	7892.6	9851.7	11884.2
						18.82	1759.7	3666.8	5838.5	7918.5	9847.9	11898.2
						18.84	1816.1	3687.6	5851.8	7938.8	9873.8	11951
						18.86	1887.7	3735.4	5847.6	7949.8	9896.5	12004.7
						18.88	1978.1	3816.1	5822.2	7949.3	9915.3	12059.6
						18.9	2038.2	3881.2	5845.4	7982	9939.9	12083.8
						18.92	2065.6	3929.5	5921.1	8050.5	9970.9	12075.2
						18.94	2068.9	3956.6	5990.2	8081.4	9996.7	12059.6
						18.96	2049.1	3963.7	6053.2	8076.3	10017.5	12037.2
						18.98	2034.2	3943.3	6074.3	8052.5	10072.1	12019
						19	2023.6	3899.7	6060.1	8012.9	10155.4	12004.3
						19.02	1976.3	3894.1	6042.7	7990.5	10147.7	12005.6
						19.04	1901.6	3916.9	6022.9	7980.8	10072	12018.8
						19.06	1857	3869.7	5990.8	7964.8	10027.9	11972.9
						19.08	1832.1	3776.2	5950.7	7944.4	10004.6	11888.1
						19.1	1780.2	3692.8	5895.8	7947.6	9972.8	11855.4
						19.12	1712.7	3615.1	5832.3	7964.4	9936.3	11852.9
						19.14	1694	3610.6	5812.3	7950.4	9922.3	11827.1
						19.16	1700.1	3643.1	5814.4	7921	9919.8	11789.5
						19.18	1702.7	3652.6	5794.9	7835.1	9903.5	11774.1
						19.2	1703.7	3652.1	5766	7724.4	9881.1	11768.5
						19.22	1697.4	3646.8	5714.9	7720.1	9878.7	11780.3
						19.24	1688.2	3639.7	5655.5	7756.2	9883.8	11798.5
						19.26	1718.6	3654.9	5674.8	7794.5	9872.3	11783.8
						19.28	1761.8	3677.2	5719.4	7833.6	9855.6	11758.4
						19.3	1743.9	3605.4	5723.8	7818.5	9828.9	11735.8
						19.32	1709.3	3507.9	5717.2	7788.5	9799.4	11714
						19.34	1678.1	3552.2	5713.1	7776.4	9795.7	11696.3
						19.36	1647.7	3628.3	5709.5	7768.2	9797.7	11679.6
						19.38	1637	3628	5711.1	7779	9814.3	11711.8
						19.4	1629.9	3613.7	5713.7	7793.3	9833.6	11753
						19.42	1673.1	3593.7	5708.7	7778.5	9836	11743.3
						19.44	1723.4	3572.9	5702.6	7759.7	9836	11726.5
						19.46	1671.3	3567.8	5697.9	7799.5	9800.5	11744.4
						19.48	1608.9	3564.2	5693.3	7845.2	9761.4	11765.7
						19.5	1595	3571.1	5723.5	7815.6	9746.6	11738.9
						19.52	1584.3	3578.8	5756	7781.1	9733.4	11708.9
						19.54	1617.4	3592.8	5717.7	7779.5	9757.1	11711.4
						19.56	1652	3607	5677	7779	9782	11715
						19.58	1644.4	3597.9	5734.8	7795.7	9759.7	11738.8
						19.6	1637.9	3589.3	5790.2	7811.3	9739.2	11761.6
						19.62	1668.9	3598.4	5761.7	7786.9	9780.9	11746.8
						19.64	1698.4	3605.3	5733.4	7763.5	9818.3	11733.5
						19.66	1704.5	3577.4	5705.9	7754.9	9790.4	11741.1
						19.68	1708.5	3554.3	5683	7747.8	9766	11748.4
						19.7	1692.3	3579.7	5704.8	7756.4	9777.2	11753
						19.72	1677.8	3602.3	5724.6	7765.2	9787.9	11760.2
						19.74	1675.7	3604.8	5729.1	7774.8	9795.5	11786.6
						19.76	1671.8	3612.8	5736.2	7783.3	9803.8	11804.1
						19.78	1657.6	3650.8	5757	7785.3	9815.4	11771.6
						19.8	1650.6	3673.5	5774.6	7796	9823.2	11749.6
						19.82	1676	3626.8	5778.2	7845.8	9813.6	11775
						19.84	1688.7	3591.4	5771.5	7877.7	9807.5	11797.9
						19.86	1654.1	3598	5726.8	7843.1	9814.6	11811.6
						19.88	1627.6	3593.5	5702.6	7813.3	9822	11811
						19.9	1626.1	3554.4	5742.2	7798.1	9830.1	11765.8
						19.92	1621.1	3526.7	5770.2	7789.5	9838.1	11743.1
						19.94	1606.9	3529.2	5767.1	7798.6	9845.7	11780.2
						19.96	1604.4	3554.4	5754.1	7796.7	9836.2	11816.6
						19.98	1628.8	3631.6	5718	7769.3	9787.5	11851.7
						20	1647.2	3674.7	5702.5	7766.9	9759.1	11855.2
						20.02	1653.8	3649.8	5727.9	7814.7	9771.3	11795.7
						20.04	1663.7	3632.7	5744.7	7828.9	9778.3	11752.3
						20.06	1679.5	3629.2	5746.8	7784.7	9776.2	11736.5
						20.08	1677.6	3639.4	5757.8	7754	9786.2	11741.8
						20.1	1648.6	3670.9	5782.7	7743.8	9814.7	11779.4
						20.12	1632	3679.3	5797	7761.8	9825	11808.3
						20.14	1632	3656.4	5797	7817.6	9810.7	11825.6
						20.16	1630.4	3645.6	5781.7	7836.7	9816	11821.3
						20.18	1626.8	3649.2	5748.2	7811.8	9844.4	11791.4
						20.2	1637.8	3659.1	5737.7	7811.8	9855.3	11783.9
						20.22	1664.2	3675.9	5751.4	7838.2	9847.7	11800.2
						20.24	1691.7	3669.3	5763.5	7828.7	9867.4	11814.3
						20.26	1720.1	3640.9	5774.2	7785.5	9912.5	11826.5
						20.28	1718.3	3614.1	5774	7773.8	9901	11810.9
						20.3	1691.4	3588.7	5764.9	7788	9842.7	11772.3
						20.32	1677.7	3578.3	5755.1	7800.7	9819.2	11757.2
						20.34	1673.6	3578.8	5745	7812.4	9821.2	11759.2
						20.36	1668.6	3588.3	5757.4	7792.9	9841.1	11777.3
						20.38	1663	3603.5	5784.3	7753.3	9872.6	11805.7
						20.4	1651.9	3597	5798.2	7752.9	9873	11835.5
						20.42	1637.7	3578.2	5804.8	7774.8	9855.7	11865.9
						20.44	1644.9	3581.5	5772.3	7747.3	9860.9	11853.6
						20.46	1662.7	3595.7	5720.6	7695.6	9877.1	11820.1
						20.48	1638.5	3624.2	5694.3	7718.7	9875.3	11781.2
						20.5	1596.4	3658.7	5679.1	7774.1	9865.6	11740.1
						20.52	1610.6	3626.1	5665.7	7804.2	9880.1	11789
						20.54	1645.6	3568.7	5653	7825	9903.4	11871.3
						20.56	1662.9	3582.4	5717.6	7800.3	9913.2	11874
						20.58	1674.6	3618.5	5806.4	7761.2	9918.8	11851.7
						20.6	1693.1	3622.4	5770.4	7834.1	9910.8	11854.2
						20.62	1713.4	3617.8	5701.3	7936.7	9899.1	11863.4
						20.64	1800.4	3658.7	5743.6	7998	9950	11996.4
						20.66	1902	3709.5	5810.1	8050.3	10014.4	12156.3
						20.68	2090.9	3833.4	5888.8	8104.7	10065.1	12378.5
						20.7	2295	3969.9	5969.5	8159.5	10113.3	12611.6
						20.72	2805.5	4148.2	6115.2	8512.3	10273.1	13410.9
						20.74	3356.9	4332	6269.5	8904.8	10447.8	14285.7
						20.76	4980.3	4946.8	6741.4	9778.3	10794.4	16942.1
						20.78	6706.1	5602.8	7243.5	10697.8	11157.4	19768.6
						20.8	9662.2	7798.5	8470.3	12300.3	12044.9	23031.5
						20.82	12692.4	10086.9	9740.6	13943.8	12963.9	26320.6
						20.84	11527.1	12836.5	11334.8	14512	14876.6	24425
						20.86	10245.2	15576	12927.9	15042.5	16819.1	22385.8
						20.88	8140.1	12938.3	12185.6	13483.2	19472	19467.3
						20.9	6053.2	10310.7	11417	11932.4	22026.7	16586.2
						20.92	4471.6	7964.5	9915.6	10616.4	21843.9	14744.1
						20.94	2965.3	5715.2	8444.7	9351.5	21483.4	12995.5
						20.96	2539.8	4857.6	7410.4	8822	18571.1	12588.8
						20.98	2144.5	4069.6	6453.3	8333.9	15733.8	12213.1
						21	2034.9	3940.2	6225.8	8238.4	13607.4	12130.3
						21.02	1931.6	3824.9	6019.3	8143.7	11662.6	12050.9
						21.04	1872.7	3808.1	5958.4	8054.4	10977.2	11994.5
						21.06	1815.1	3786.5	5901.8	7982.9	10381.8	11944.9
						21.08	1764.9	3738.2	5868.8	8007.8	10272.2	11931.1
						21.1	1725.3	3697.5	5835.4	8012.9	10170	11920.1
						21.12	1732.4	3689.4	5799.8	7932.2	10100.4	11920.6
						21.14	1736.1	3681.7	5772.7	7865.8	10035.8	11909.7
						21.16	1727.5	3675.6	5775.7	7851.1	9989.1	11858
						21.18	1709.5	3666.7	5789.8	7835.7	9951.1	11809.3
						21.2	1663.3	3649.5	5837.6	7818.5	9939.4	11770.2
						21.22	1615.7	3632.5	5858.3	7800.2	9922.4	11741.6
						21.24	1564.4	3616.2	5809	7779.4	9891.4	11740.1
						21.26	1533.7	3594.7	5760.1	7760.6	9864	11739.2
						21.28	1548.9	3561.1	5711.9	7746.4	9844.7	11739.7
						21.3	1566.8	3539.3	5687.1	7746.3	9830.1	11734.8
						21.32	1589.6	3540.4	5707.9	7773.7	9824.5	11719.6
						21.34	1602.1	3546.1	5709.7	7776.5	9805.4	11702.9
						21.36	1597	3559.8	5679.3	7737.5	9763.3	11683.6
						21.38	1575.5	3569.4	5675.8	7699.8	9743.9	11679.1
						21.4	1529.3	3573	5712.9	7664.2	9758.6	11696.9
						21.42	1515.9	3578.9	5716.7	7662.8	9766.3	11705.7
						21.44	1545.9	3588.1	5676.6	7706.5	9764.8	11702.6
						21.46	1572.5	3571.7	5655.2	7735.4	9787.2	11714.1
						21.48	1595.4	3525.5	5655.7	7747.1	9837.4	11742.5
						21.5	1612	3516.7	5664	7752	9845.3	11735.5
						21.52	1622.1	3546.7	5680.2	7750	9809.2	11691.9
						21.54	1615.6	3541.4	5681.9	7737.9	9785.6	11676.6
						21.56	1593.8	3503.8	5670.2	7716.5	9773.5	11687.2
						21.58	1587.6	3510.8	5671.2	7711.2	9778.7	11695.1
						21.6	1594.2	3554	5682.3	7718.8	9798	11700.7
						21.62	1572.7	3554.5	5679	7718.4	9805.1	11719.3
						21.64	1531.1	3524.6	5665.3	7712.4	9803.6	11747.2
						21.66	1528.4	3516.4	5651.3	7737.7	9803	11741.8
						21.68	1550.2	3522	5637.1	7782.9	9803	11715.4
						21.7	1566.5	3529.6	5681	7801.9	9822.6	11718.4
						21.72	1579.7	3538.2	5757.2	7806.5	9853.1	11737.7
						21.74	1588.1	3561.5	5744.7	7809.4	9843.5	11750.5
						21.76	1594.2	3592	5689.3	7811.4	9814.5	11760.2
						21.78	1586.3	3614.2	5734.9	7835.6	9813.5	11789.8
						21.8	1572.6	3633	5822.7	7869.1	9824.2	11827.9
						21.82	1648.1	3675.7	5840.8	7919.4	9794.5	11845.8
						21.84	1755.8	3727	5833.7	7975.8	9750.4	11856.5
						21.86	1811.7	3797.3	5879.4	8057	9763.3	11944.9
						21.88	1851.8	3873.5	5941.4	8145.9	9793.8	12057.1
						21.9	1923.5	3928.2	6021.5	8271.1	9852.5	12232.8
						21.92	2003.2	3977.5	6106.3	8405.7	9918.6	12424.7
						21.94	2101.8	4091.3	6311.5	8489	9998.8	12526.8
						21.96	2204.3	4218.8	6542	8561.6	10082.1	12610.1
						21.98	2243.8	4286.2	6614.6	8619.4	10249.3	12602.4
						22	2272.7	4343.5	6660.8	8674.8	10430.6	12579.6
						22.02	2187.7	4251.3	6629.5	8594.9	10552.8	12523.8
						22.04	2088.2	4140.1	6588.4	8498	10667.6	12463.9
						22.06	2008.2	4018.7	6467.6	8364.2	10801	12356
						22.08	1930	3896.3	6339.6	8227.1	10936	12243.8
						22.1	1901.9	3832.7	6193.4	8160.8	10749.9	12070
						22.12	1876.5	3772.3	6046.1	8098.3	10546.3	11892.8
						22.14	1807.4	3700.9	5972.9	7993.6	10401.4	11863.2
						22.16	1737.7	3630.1	5901.4	7888.8	10258.2	11836.7
						22.18	1709.8	3641.8	5839.5	7871.1	10171.4	11800.1
						22.2	1681	3651.8	5780.9	7853.5	10085.6	11764.4
						22.22	1631.3	3620.8	5803.8	7840.8	10024.1	11749.7
						22.24	1586	3590.9	5822.7	7827.2	9963.3	11736.5
						22.26	1599.7	3574.6	5789.7	7801.8	9909.9	11744.2
						22.28	1611.3	3562.7	5759	7777.9	9862.6	11749.8
						22.3	1604.7	3589.1	5749.4	7767.3	9868.1	11738.1
						22.32	1597.9	3615.8	5746.5	7757.4	9874	11724.9
						22.34	1589.8	3644.7	5788.7	7752.8	9881.6	11701
						22.36	1580.1	3669.2	5819.2	7752.6	9891.8	11681.6
						22.38	1562.4	3670.8	5789.2	7774.9	9915.1	11685.1
						22.4	1549.1	3670.4	5767	7799.1	9927	11693.6
						22.42	1554.7	3662.3	5777.7	7831.1	9890.4	11722.5
						22.44	1567.9	3656.5	5786.2	7851.7	9854.3	11747.4
						22.46	1608	3658.5	5787.2	7832.4	9819.8	11758
						22.48	1638.8	3663.3	5791.5	7820.4	9806.7	11766.3
						22.5	1641.8	3676.5	5805.2	7830.1	9857	11767.3
						22.52	1633.8	3688.6	5807.1	7828.8	9892	11769.7
						22.54	1597.7	3697.7	5779.2	7799.9	9888.4	11775.8
						22.56	1581.4	3698.6	5754.7	7789.2	9882.8	11777.8
						22.58	1608.4	3681.3	5738	7818.7	9872.7	11770.7
						22.6	1631.2	3658.3	5724.4	7845.7	9862.3	11764.3
						22.62	1646.5	3624.3	5716.8	7868	9851.7	11759.2
						22.64	1647.2	3602.8	5723.8	7858.4	9855.3	11755.2
						22.66	1623.9	3602.3	5755.3	7795.4	9882.7	11753.2
						22.68	1604.4	3603	5787	7769.5	9885.8	11745.8
						22.7	1590.7	3605.6	5818.9	7798	9853.3	11730.6
						22.72	1593	3611.4	5799	7824.6	9823.9	11721.3
						22.74	1615.8	3621.6	5711.6	7849	9798.6	11719.8
						22.76	1659.2	3648.8	5714.5	7856.8	9809.1	11750
						22.78	1726.3	3695.5	5820.6	7845.6	9860.9	11816.5
						22.8	1792.8	3756.8	5870.5	7918.9	9893.8	11888.8
						22.82	1858.8	3833	5863.4	8077.8	9907.5	11967
						22.84	1955.3	3908.1	5907.1	8212.7	9931.9	12078.4
						22.86	2079.2	3982.2	5996.5	8325.9	9965.9	12219.5
						22.88	2217.8	4073.3	6105.9	8424.4	10020.3	12309.7
						22.9	2368.1	4177.9	6231.3	8511.2	10090.9	12359.5
						22.92	2517.2	4307.6	6377	8662.2	10187.5	12432.8
						22.94	2665.4	4454.8	6537	8858.2	10302.2	12522.7
						22.96	2746.5	4533.3	6605.9	8960.3	10458.4	12584.9
						22.98	2786.1	4569.3	6618.5	9004.5	10640.2	12630.1
						23	2750.6	4610.3	6649.4	8981.5	10785.7	12605.1
						23.02	2674.4	4654	6690	8922	10911.6	12542.2
						23.04	2565.1	4584.2	6670.2	8759.2	10984.8	12436.8
						23.06	2440.2	4460.8	6622	8547.4	11033	12311.4
						23.08	2309.9	4322.6	6520.8	8429.8	10984.3	12167.6
						23.1	2177.4	4178.5	6397.9	8350.6	10895.9	12016.3
						23.12	2061.4	4124.8	6278.4	8269.5	10785.4	11947.7
						23.14	1951.3	4103	6160.1	8187.7	10667.1	11908.1
						23.16	1869.3	3983.7	6097.8	8112.6	10511.6	11845.4
						23.18	1795.6	3835.5	6052.1	8039.5	10345.1	11775.8
						23.2	1719.6	3766.1	6033.2	7982.7	10246.1	11742.9
						23.22	1642.9	3716.4	6021.1	7929.9	10163.8	11719
						23.24	1651.1	3691.1	5957.8	7922.3	10093.8	11726.8
						23.26	1676.5	3670.8	5884.2	7923.8	10026.3	11741
						23.28	1651.5	3686.8	5847.3	7879.4	9954	11755.3
						23.3	1618.5	3708.7	5816.3	7827.6	9880.9	11769.5
						23.32	1663.9	3671.1	5823.9	7809.3	9910.6	11759.2
						23.34	1718.8	3626.4	5836.1	7795.1	9952.8	11746
						23.36	1730.5	3698.9	5803.3	7865.2	9887.1	11773.1
						23.38	1738.6	3781.2	5766.7	7942.4	9812.5	11803.6
						23.4	1779.2	3764.2	5788.7	7979.9	9809	11856.3
						23.42	1821.3	3742.4	5813.6	8015.4	9809	11910.1
						23.44	1851	3811.4	5887.4	7948.1	9879.4	11950
						23.46	1881.4	3882	5961.6	7880.9	9950.2	11989.5
						23.48	1980.9	3954.7	6006.3	7943.9	9962.9	12026.6
						23.5	2077	4024.6	6052.4	8005.6	9974.9	12063.9
						23.52	2099.9	4038.3	6127.5	8042.2	9971.8	12106.6
						23.54	2120.5	4052.4	6198.9	8080.2	9973.5	12146.9
						23.56	2113.9	4070.7	6224.8	8136.6	10032.9	12158.6
						23.58	2105.3	4080.1	6251.3	8180.8	10097.3	12172.3
						23.6	2079.9	4015.1	6282.8	8121.9	10204.5	12203.2
						23.62	2041.7	3957	6305.6	8062.4	10296.1	12229
						23.64	1921.9	3942.3	6273.1	7999.5	10289.5	12221.3
						23.66	1815.5	3911.6	6238.4	7943.3	10280	12206.2
						23.68	1776.4	3800.9	6192.7	7920.9	10256.2	12153.4
						23.7	1741.1	3702.7	6130.9	7899.5	10213.4	12098.4
						23.72	1721.3	3655.5	6003.4	7881.7	10093.6	12034.4
						23.74	1691.8	3615.6	5895.4	7858.2	9998.6	11965.6
						23.76	1629.3	3600.9	5853.3	7815	9987.9	11880.3
						23.78	1575.8	3587.2	5814.4	7776.4	9969	11800.6
						23.8	1547.9	3576.6	5785	7751.1	9926.3	11737.2
						23.82	1538	3554.9	5750.5	7736.1	9882.5	11701.7
						23.84	1572.5	3506.2	5703.8	7746.7	9835.8	11735.2
						23.86	1601.5	3476.9	5674.8	7751.4	9793.6	11744.6
						23.88	1618.8	3489.1	5683.4	7743.3	9761.1	11702.4
						23.9	1628.2	3504.1	5693.1	7729.3	9740.7	11696.3
						23.92	1623.1	3524.4	5704.8	7704.4	9742.7	11757.2
						23.94	1613.2	3531.8	5707.9	7684.4	9751.3	11798.5
						23.96	1595.5	3518.1	5697.3	7672.2	9770.6	11807.6
						23.98	1607.9	3534.8	5698.1	7685.8	9788.7	11825.9
						24	1663.8	3595.2	5715.3	7736.6	9804.9	11857.4
						24.02	1720.3	3612.4	5751.9	7742.8	9809.1	11864.7
						24.04	1777.7	3574.9	5812.8	7692.6	9797.9	11841.3
						24.06	1833.6	3576.5	5844.8	7697.3	9809.7	11851.5
						24.08	1887.9	3622.2	5844.3	7763.9	9847.3	11899.2
						24.1	1898.7	3630	5824.1	7804.9	9870.3	11892.7
						24.12	1866.2	3600	5784.5	7820.6	9879	11832.3
						24.14	1834.5	3595.7	5784.1	7808.5	9878.9	11809.7
						24.16	1803.5	3614	5818.1	7772	9871.3	11820.3
						24.18	1750.6	3646.6	5811.9	7781.1	9867.7	11844.4
						24.2	1680.5	3690.2	5774.3	7825.8	9867.2	11879
						24.22	1675.8	3685.1	5776.2	7836.2	9871.2	11885.5
						24.24	1715.9	3646.5	5805.1	7823	9878.3	11872.8
						24.26	1705.7	3651.6	5815.7	7844	9871.2	11933.9
						24.28	1665.1	3683.1	5815.2	7885.6	9855.4	12039.5
						24.3	1680.2	3729.2	5850.5	7909.3	9877.2	12077.7
						24.32	1724.9	3783	5904.9	7923.5	9918.9	12080.2
						24.34	1728.6	3805.9	5917.5	7914.4	9925	12052.9
						24.36	1713.3	3814.5	5910.9	7894.6	9914.9	12011.7
						24.38	1687.9	3766.9	5895.2	7856.7	9932	11914.3
						24.4	1658.5	3696.8	5875.9	7811.5	9959.9	11794.5
						24.42	1654	3648.7	5840.3	7797	9955.6	11770.4
						24.44	1658.1	3608.1	5799.2	7792.9	9940.4	11779.1
						24.46	1649.2	3594.7	5790	7780.6	9919.7	11768.4
						24.48	1636.5	3589.1	5790	7765.9	9897.3	11752.1
						24.5	1591.4	3552.8	5779.4	7710.6	9858.6	11762.9
						24.52	1538.6	3509.1	5766.2	7645.6	9816	11780.2
						24.54	1533	3558.9	5734.7	7647.7	9793.3	11793.6
						24.56	1536.5	3627	5699.7	7663	9774.5	11806.3
						24.58	1564.3	3590.6	5716.6	7709.5	9820.4	11807.6
						24.6	1595.8	3538.4	5741.5	7760.8	9876.3	11807.1
						24.62	1582.1	3556.2	5720.3	7745.9	9884.3	11782.4
						24.64	1563.4	3582.1	5693.9	7723.6	9886.8	11755
						24.66	1548.8	3586.8	5706.1	7746.5	9878	11804.4
						24.68	1534.6	3589.9	5721.4	7772.9	9868.4	11859.7
						24.7	1577.3	3533.1	5697.7	7753.6	9822.7	11874.7
						24.72	1622.5	3473.7	5672.3	7732.2	9775.5	11887.9
						24.74	1627	3535.3	5698.1	7739.5	9795.1	11869.9
						24.76	1631.3	3597.1	5723.2	7747.1	9815.7	11851.5
						24.78	1646	3602.7	5682.1	7751.7	9851.2	11826.1
						24.8	1658.7	3610	5645.1	7756.8	9881.1	11800.7
						24.82	1632.3	3649	5687.8	7772	9804	11775.3
						24.84	1608	3678.1	5727.7	7784.2	9736.5	11746.7
						24.86	1607.5	3592.8	5735.8	7762.4	9779.6	11681.2
						24.88	1602.3	3516.3	5737.9	7743.3	9819.9	11626.7
						24.9	1560.2	3509.7	5692.2	7746.4	9837.2	11660.2
						24.92	1526.4	3508.4	5654	7746.8	9850.3	11683.7
						24.94	1543.1	3539.3	5661.1	7731.6	9838.7	11646.1
						24.96	1555	3563.4	5667.2	7718	9828.6	11613.5
						24.98	1543.3	3554.3	5668.2	7711.9	9826	11604.9
						25	1539.6	3538.5	5675.8	7704.5	9824.2	11606.3
						25.02	1567.6	3496.3	5709.3	7692.4	9825.2	11647.4
						25.04	1588.1	3468.6	5730.3	7688.7	9821.3	11678.3
						25.06	1584	3488.4	5710	7713	9801	11675.2
						25.08	1573.3	3507.5	5696.1	7719.8	9787.5	11677.7
						25.1	1543.8	3524.8	5700.1	7677.1	9793.1	11695.4
						25.12	1535.4	3540	5699.4	7649.7	9803	11698.6
						25.14	1577.5	3550.1	5687.2	7658.8	9823.3	11666.6
						25.16	1584.9	3558.5	5682.6	7670.4	9823.8	11645.8
						25.18	1519.9	3563.1	5693.8	7687.2	9783.2	11648.4
						25.2	1489.5	3557.5	5690.9	7699.3	9746.4	11643.5
						25.22	1522	3533.7	5662.5	7702.8	9716.4	11625.2
						25.24	1543	3520.4	5647.5	7704.2	9708	11620.5
						25.26	1545.5	3523.9	5654.1	7702.2	9733.9	11637.2
						25.28	1540.9	3525.4	5654	7698.3	9757.4	11648.7
						25.3	1526.2	3523.8	5644.3	7691.7	9777.7	11652.7
						25.32	1524.1	3510.8	5641.9	7694.6	9791.7	11658.4
						25.34	1537.8	3483.4	5648.5	7709.3	9797.8	11666
						25.36	1538.2	3488.6	5667	7744.1	9797.9	11662
						25.38	1524	3529.7	5698.5	7801	9791.3	11645.3
						25.4	1556.4	3543.3	5716.3	7830.5	9787.2	11671
						25.42	1634.1	3530.1	5720.9	7833.6	9785.7	11738
						25.44	1672.7	3542	5735	7854.1	9789.6	11766
						25.46	1677.8	3575.5	5757.3	7889.6	9798.3	11760.4
						25.48	1663.3	3603	5782.6	7905.6	9822.2	11776.4
						25.5	1633.8	3625.8	5810	7906.6	9857.7	11808.9
						25.52	1629	3638.3	5835.6	7907.9	9877.5	11838.7
						25.54	1640.7	3643.9	5859.9	7909.4	9886.6	11866.6
						25.56	1707.2	3718.1	5874.1	7941.3	9910.7	11931.9
						25.58	1806.2	3832.9	5882.2	7991	9943.7	12019.2
						25.6	1878.8	3918.2	5932.9	8045.5	9994.5	12096.9
						25.62	1937.7	3988.2	6005.5	8102.3	10054.4	12169.5
						25.64	1973.9	4038	6055	8142.1	10088.8	12185.7
						25.66	1999.7	4078.6	6094.1	8174	10111.6	12176.6
						25.68	1985.4	4059.7	6106.1	8180.4	10118.7	12177.3
						25.7	1955.5	4017.5	6107.6	8176.9	10119.7	12181.9
						25.72	1943.8	3976.1	6106.9	8130.7	10133.3	12147.2
						25.74	1938.2	3935	6105.3	8070.2	10151.1	12099.5
						25.76	1877.5	3922	6101.4	8054.2	10177.6	12069.2
						25.78	1801.4	3917	6096.9	8050.7	10206.5	12043.8
						25.8	1796.9	3870.7	6062.2	7999.3	10176.6	12001.5
						25.82	1809.1	3814.8	6020.6	7936.9	10132.9	11955.3
						25.84	1793.5	3796.6	5924.2	8010.3	10108.9	11929.6
						25.86	1772.7	3785.4	5817.6	8109.4	10088.6	11907.8
						25.88	1781.1	3785.3	5836.8	8135.7	10055.9	11961.7
						25.9	1793.8	3786.9	5874.3	8151.5	10021.4	12026.7
						25.92	1818.4	3786.5	5890.8	8157.6	10051	11971.6
						25.94	1844.3	3786	5905.1	8162.7	10087.6	11903.5
						25.96	1838.4	3802.1	5936.3	8129.8	10117.5	11906.6
						25.98	1830.3	3819.4	5968.8	8094.3	10146.9	11914.7
						26	1769.8	3821.5	5994.5	8029.4	10156.8	11926.3
						26.02	1707.4	3823	6019.9	7963.4	10165.9	11937.9
						26.04	1706	3798.3	5964	7965	10108	11919.8
						26.06	1704.6	3773.7	5909.8	7967.4	10051.8	11902.9
						26.08	1686.3	3763.1	5940.7	7982.1	10083.3	11939.5
						26.1	1673.1	3751.1	5967.5	7998.7	10111.1	11975.8
						26.12	1748.3	3717.1	5922.3	8048.5	10076	12007.7
						26.14	1823.7	3689.8	5883.3	8096	10045.2	12041.1
						26.16	1901.9	3733.9	5910.8	8119.9	10058.9	12088.8
						26.18	1971.9	3775.9	5940.8	8143.2	10080	12132
						26.2	1979.5	3801.3	5991.1	8162	10157.7	12140.6
						26.22	1994.7	3839.1	6048.8	8183.7	10231.5	12153.1
						26.24	2054.1	3949.3	6149.8	8222.8	10282.8	12188.2
						26.26	2092.2	4032.5	6236.3	8262.4	10324.1	12214.7
						26.28	2031.3	3990.4	6255.1	8304	10319	12201.5
						26.3	1989.5	3961.3	6268.7	8327.6	10324.6	12222.1
						26.32	2021	3982.1	6262.6	8282.4	10370.8	12371.8
						26.34	2062.3	4026.6	6281.2	8278.3	10410.2	12533.4
						26.36	2134.9	4146.9	6378.7	8405.7	10428	12733
						26.38	2238.4	4272	6473.6	8549.7	10439.4	12944.5
						26.4	2426.3	4410.1	6561.4	8738.5	10433.3	13188.7
						26.42	2637	4576.5	6678.5	8942.4	10476.3	13535.3
						26.44	2901.5	4809	6864.3	9181.6	10634.7	14122.3
						26.46	3359.6	5102	7177.2	9551.4	10814.5	14975.8
						26.48	4212.1	5518.4	7748.9	10187.6	11037.9	16372.5
						26.5	5631.7	6311	8571.3	11117.9	11389.9	18945
						26.52	8061.2	7773.8	9840.1	12572.1	11970.7	23611.1
						26.54	12523.5	10658.2	12293.9	15534.6	12719.3	32582.8
						26.56	20164.4	15765.5	16600.5	20855.6	13730.2	48287
						26.58	30818.9	23271	24271.7	29555.4	15467.7	64424.6
						26.6	45625.9	34081.2	36579.1	42910.8	18206.4	81159.4
						26.62	50026	39446.3	47577.2	51011	22309.7	85585.5
						26.64	41757.6	38183.1	56981.5	52713.9	28073.9	75027.7
						26.66	35198.8	34518.6	57123	48860.1	33027.1	64275.6
						26.68	30481.5	28267.9	47288.3	39021.3	37106.8	53314.2
						26.7	23095.1	22060.9	38892.1	30860.9	37266.1	41684.3
						26.72	13163.9	15895.5	31867.6	24301	33687.6	29416.9
						26.74	7088.5	11026.9	24018.7	18250.6	29386.3	21243.4
						26.76	4266.5	7252.4	15474.1	12630	24475	16524
						26.78	2896.4	5256.4	10531.8	9798	20074.4	14102.3
						26.8	2609	4586.7	8275.9	9045.5	16054.7	13394
						26.82	2382.6	4254.2	7168.7	8628.8	13424.1	12993.8
						26.84	2196.2	4143.5	6816.9	8432.8	11706.9	12796.3
						26.86	2126.1	4075	6574.7	8324	10927.4	12709.8
						26.88	2123	4030.8	6396	8265.6	10689.8	12687.5
						26.9	2054.2	4017.7	6320.2	8219.4	10578	12645.9
						26.92	1952.2	4020.2	6296.3	8179.2	10529.7	12594.7
						26.94	1933.7	3963.2	6269.2	8146.2	10516.1	12553.6
						26.96	1952	3879.9	6240.8	8116.2	10517.6	12517
						26.98	1975.4	3894.2	6216.1	8099.2	10547.8	12473.9
						27	2000.8	3945.5	6192.7	8087	10588.9	12428.2
						27.02	1971.3	3920	6218.1	8121.6	10681.5	12400.5
						27.04	1924.1	3869.8	6259.2	8171.4	10790.6	12378.7
						27.06	1935.6	3876.2	6248.8	8158.5	10839.5	12346.5
						27.08	1963	3898	6224.5	8128.5	10872	12311.4
						27.1	1930.3	3878	6199.3	8067.9	10907.4	12219.2
						27.12	1884.1	3848.5	6173.9	8000.3	10943.5	12114.1
						27.14	1869.7	3809.2	6096	7968.5	10986.8	12108.8
						27.16	1861.1	3768	6008.7	7943.1	11031.5	12121.4
						27.18	1765.1	3762.6	5961.9	7929.8	11121.2	12081.1
						27.2	1657	3762	5920.8	7918.1	11217.2	12033.4
						27.22	1716.6	3731.6	5873.2	7876.4	11247.7	12046.5
						27.24	1793.3	3698.1	5825	7831.8	11271.5	12065.8
						27.26	1751.3	3688.9	5875.4	7855.2	11323.5	11977.9
						27.28	1701.6	3681.2	5932.2	7883.1	11377.3	11883
						27.3	1713.3	3731.7	5913.3	7845.6	11243.2	11883.4
						27.32	1727	3784	5892	7806	11103.1	11887
						27.34	1748.8	3844.9	5879.8	7868.4	11075.1	11934.2
						27.36	1771.4	3906.5	5869.9	7930.1	11048.5	11981.8
						27.38	1817.6	3991.3	5934.4	7966.6	11064.7	12042.2
						27.4	1867.3	4084.7	5999.9	8003.6	11083.1	12110.8
						27.42	1971.3	4311.6	6081.1	8047.3	11135.4	12307.3
						27.44	2068.1	4571.6	6163.8	8093.9	11181.1	12494.8
						27.46	2091.5	5163.7	6260.8	8169.5	11160.3	12591.8
						27.48	2114.2	5741.3	6356.5	8239.7	11143.7	12672.1
						27.5	2132.5	6214.5	6443.3	8270.2	11157.4	12632
						27.52	2143.2	6573.5	6508.8	8292.5	11171.8	12592.8
						27.54	2111.8	6293.3	6455	8269.1	11190.6	12558.2
						27.56	2083	6007.7	6393.6	8246.1	11178.3	12517.2
						27.58	2066.8	5698.5	6298.2	8224.8	11026	12447.2
						27.6	2054.2	5387.3	6241.8	8218.6	10874.9	12397
						27.62	2055.2	5068.4	6330.1	8268.3	10728.7	12420.3
						27.64	2074.4	4812.2	6397.7	8346.2	10595.7	12452.6
						27.66	2150	4751.3	6400.8	8511.7	10503.8	12512.5
						27.68	2233.7	4720.3	6420.6	8659.6	10441	12602.9
						27.7	2338.8	4769.1	6485.1	8760.7	10455.7	12774.5
						27.72	2431.1	4830.8	6559	8844.7	10523.8	12881.7
						27.74	2494.1	4922.2	6654.5	8889.9	10714.2	12841
						27.76	2517.3	4928.9	6732.8	8864.2	10957.6	12800.9
						27.78	2461.5	4766.9	6776.9	8697.1	11306.4	12761.8
						27.8	2399.9	4655.9	6773.5	8593.6	11600	12718.7
						27.82	2328.3	4633.5	6687.2	8600.7	11797.5	12668.4
						27.84	2308.5	4625.2	6661.5	8589.6	11831.5	12652.2
						27.86	2367.9	4638.4	6728.5	8550.5	11615.2	12688.3
						27.88	2472.9	4775.9	6881.3	8535.8	11393.3	12754.4
						27.9	2639.4	5081	7149.9	8554.1	11163.8	12861
						27.92	2997.2	5575.4	7758.2	8627.2	10936.4	13030.2
						27.94	3583.2	6295.3	8771.7	8765.8	10711.5	13273.9
						27.96	3820.8	6961.9	9859.4	8844.9	10605.9	13549.2
						27.98	3690.8	7572.2	11025.7	8861.2	10626.2	13857.9
						28	3441.4	7648.9	11813.4	8844.1	10660.4	13752.4
						28.02	3080.4	7226.9	12247.6	8795.8	10707.6	13259.9
						28.04	2747.2	6683.3	11669.3	8654.5	10695.4	12909.4
						28.06	2436.9	6038.9	10254.3	8436.1	10633.9	12676.4
						28.08	2147.8	5415.8	9214.2	8273.3	10543.4	12423.1
						28.1	1874.2	4808	8448	8150.9	10431.7	12155
						28.12	1774.7	4371.4	7615.5	8046.5	10329.6	11990.1
						28.14	1787.4	4044.9	6740.1	7953.6	10233.7	11891.6
						28.16	1788.1	3877	6279.7	7903.1	10099.4	11843
						28.18	1782	3798.9	6053.7	7876.7	9943.5	11822.7
						28.2	1766.4	3755.3	5974.2	7854.4	9919.5	11848.3
						28.22	1746.1	3728.9	5967.1	7834.1	9960.7	11896.5
						28.24	1768.1	3722.1	5939.8	7836.2	9993.6	11904.2
						28.26	1808.2	3723.6	5903.7	7847.8	10023.1	11894.6
						28.28	1790.5	3729.2	5896.2	7846.2	10053.6	11899.8
						28.3	1751.4	3736.3	5899.3	7839.6	10084.6	11910.4
						28.32	1762.5	3733.8	5912	7921.4	10104	11873.6
						28.34	1789.4	3728.2	5927.7	8031.1	10119.7	11821.8
						28.36	1785.4	3743.9	5891.6	8023.1	10188.5	11825.5
						28.38	1773.2	3765.2	5841.9	7984	10271.2	11843.7
						28.4	1735.1	3740.2	5838.8	7938.2	10278.9	11844.1
						28.42	1691.5	3705.2	5845.9	7891	10270.3	11840.5
						28.44	1691.9	3678.4	5879.4	7886.6	10138.8	11816.2
						28.46	1700	3653	5917.5	7889.6	9986	11788.3
						28.48	1710.4	3711.4	6001.8	7904.8	9987.3	11766.6
						28.5	1721.1	3780.9	6092.1	7921.5	10009.1	11745.8
						28.52	1749.8	3780.5	6052.3	7904.5	9983.7	11811.7
						28.54	1780.3	3773.4	6000	7884.1	9953.7	11885.8
						28.56	1886.4	3879.8	6031.5	8011.9	9932.8	11995.9
						28.58	1997.1	3993	6068	8148.4	9912.5	12108.1
						28.6	2283.8	4219.5	6159.5	8328.5	9952.1	12302.4
						28.62	2574.5	4448.9	6252.6	8509.7	9993.5	12498.3
						28.64	2685.2	4661.2	6393.8	8659.9	10118.4	12565.8
						28.66	2786.6	4860.2	6532.4	8800.3	10243.4	12625.2
						28.68	2632.8	4694.2	6601.5	8664.2	10370.9	12458.1
						28.7	2483.5	4537.2	6657.1	8531.7	10487.5	12293.2
						28.72	2399.2	4509.8	6520	8450.5	10450	12157.6
						28.74	2302	4463.3	6384.8	8366.8	10410.2	12032.8
						28.76	2082.7	4236.3	6267.5	8260.2	10349.2	12010
						28.78	1891.2	4032	6156.5	8159.9	10285.5	11983.8
						28.8	1892.7	3984.8	6089.5	8103.5	10202.2	11934.5
						28.82	1894.4	3941.9	6030.3	8054.7	10134.4	11888.5
						28.84	1896.9	3922.1	6013	8046.6	10149.6	11860.1
						28.86	1906	3914.3	6001.8	8045.4	10156.4	11834.8
						28.88	1943.6	3958.4	6017.1	8074.4	10126.4	11823.1
						28.9	1980.7	3998.9	6022.9	8100.6	10101.8	11822.3
						28.92	2016.3	4025.8	5995	8117.4	10096.2	11860.4
						28.94	2044.4	4059.2	5993.8	8143.3	10105.6	11886.7
						28.96	2050	4112.5	6073.5	8197.2	10160.4	11877.6
						28.98	2074.1	4144.1	6141	8233.5	10206.2	11878.5
						29	2146.2	4119.2	6177.1	8224.3	10228.6	11905.4
						29.02	2207.6	4139.6	6217.5	8242.6	10269.4	11933.3
						29.04	2245.2	4261.5	6267.8	8322.3	10351.7	11963.2
						29.06	2299.5	4366.1	6309.3	8396	10418.1	11977.7
						29.08	2386.3	4437.2	6333.6	8458	10453.6	11961.9
						29.1	2453.4	4491	6373.2	8517.5	10486.7	11977.3
						29.12	2486.9	4515.4	6438.7	8572.8	10515.6	12045.9
						29.14	2538.7	4583.7	6497.3	8611.1	10594.4	12090
						29.16	2617.9	4717.7	6545.5	8623.8	10747.7	12097.7
						29.18	2691.4	4798.4	6631.8	8653.5	10851.6	12102.7
						29.2	2757.4	4808.5	6768.4	8705.8	10890.2	12104.2
						29.22	2854.1	4855.4	6864.5	8771.5	10929	12127.2
						29.24	2986.6	4945.3	6913.2	8852.7	10968.1	12175.5
						29.26	3134.4	5118.6	6990.4	8954.2	11017.5	12247.4
						29.28	3297.9	5378	7097	9076.5	11077.4	12343.9
						29.3	3510.9	5550.2	7231.2	9174.8	11209.4	12501.3
						29.32	3769.4	5642.7	7390.7	9250.9	11407.4	12714.6
						29.34	4111.7	5920.5	7561	9427.5	11602.1	12976.4
						29.36	4521.9	6348.5	7740.3	9685.5	11794	13277.5
						29.38	4743	6683.3	7899.1	9874.7	12051	13390.3
						29.4	4828.8	6951.4	8043.3	10014.8	12354.6	13368.4
						29.42	4665.1	7008.9	8219.9	9985.8	12638	13273.7
						29.44	4344.3	6933.8	8416.9	9850.3	12908.6	13133.1
						29.46	4058	6641.8	8356.9	9665	12983.7	12948
						29.48	3791	6230.1	8154.8	9452.3	12950.7	12738.3
						29.5	3450.6	5889.5	7857.5	9244.3	12784.5	12528.2
						29.52	3074.9	5583.4	7514.3	9038.7	12554	12318
						29.54	2825.1	5314.8	7287.4	8869.9	12240.1	12234.9
						29.56	2628.1	5061.9	7109.2	8716.6	11891.3	12204.9
						29.58	2512.2	4860.2	6944.4	8614.8	11622.8	12176.5
						29.6	2425.3	4676.9	6784.5	8531.5	11383.1	12148.5
						29.62	2389.1	4564.8	6721.3	8482.1	11370.9	12124.5
						29.64	2368.2	4474.4	6687.8	8443	11428.3	12101.7
						29.66	2303	4411.5	6610.3	8450.8	11459.8	12072.3
						29.68	2226.3	4355.7	6521.4	8470.6	11484.7	12041.4
						29.7	2201.7	4294.8	6432.5	8437.5	11328.2	12072.1
						29.72	2188	4232.8	6343.7	8393.3	11133.8	12115.8
						29.74	2146	4235.8	6341.4	8318.7	11045.9	12129.8
						29.76	2099.3	4249.5	6353.6	8239	10975.9	12139
						29.78	2079.1	4263.2	6322.6	8233.2	10747.2	12137.3
						29.8	2062.4	4276.9	6286	8236.7	10498.4	12134.2
						29.82	2088	4251.4	6287.7	8197.8	10461.2	12117.2
						29.84	2117.5	4222.5	6292.7	8155.2	10442.9	12098.9
						29.86	2046.3	4158.4	6290.6	8182.4	10546.5	12076.3
						29.88	1969.6	4092.4	6288.1	8213.3	10656.7	12053.5
						29.9	1969.5	4079.1	6233.8	8187.2	10616.8	12061.9
						29.92	1971	4067	6178.8	8160.2	10573.9	12070.5
						29.94	1971.5	4067.5	6153.9	8185.1	10558.1	12019.7
						29.96	1969.1	4065.7	6130.7	8207.6	10542	11970.3
						29.98	1897	4008.9	6149	8173.1	10516.6	11953.6
						30	1832.6	3954.9	6159.9	8136.9	10484.2	11938.5
						30.02	1869.7	3938.6	6073.1	8078.5	10358.8	11945.6
						30.04	1896.9	3921.3	5995.3	8023	10247.6	11947.6
						30.06	1836.5	3894.4	5997.8	7993.6	10263.3	11904.5
						30.08	1779.4	3868.1	5996.9	7964.1	10269.3	11867.1
						30.1	1744.4	3846.3	5973.6	7934.1	10210.4	11868.1
						30.12	1711.1	3822.3	5944.7	7913.2	10155.7	11866.2
						30.14	1687.3	3787.3	5887.3	7939.1	10122.7	11848.9
						30.16	1674.9	3754.6	5845.7	7958.9	10090.1	11829.3
						30.18	1711	3731.8	5870.1	7953.3	10059.7	11799.9
						30.2	1740.6	3720.3	5884	7942	10030.3	11772.9
						30.22	1747.7	3748.8	5861.7	7910.5	10005	11754.7
						30.24	1768.4	3760.6	5855.4	7891.6	9992.4	11754.7
						30.26	1829.3	3723.6	5896.5	7909.9	10017.8	11809.1
						30.28	1862.6	3711.4	5931.5	7924.3	10028.8	11837.8
						30.3	1826.1	3762.2	5950.8	7928.9	10003.4	11801.7
						30.32	1807.4	3807.2	5958.3	7917.2	9999.2	11792.3
						30.34	1827.7	3839.7	5940	7870	10041.4	11841
						30.36	1850.1	3850.9	5947.4	7840.2	10054.8	11884.4
						30.38	1876.5	3821.4	6003.8	7843.8	10013.7	11917.4
						30.4	1888.8	3805.7	6027.4	7862.4	10001.1	11943.9
						30.42	1877.6	3812.8	5996.4	7906	10036.2	11959.6
						30.44	1860.7	3822.6	6004.6	7924.2	10041.4	11941
						30.46	1835.3	3836.3	6070	7904.9	10002.8	11872
						30.48	1818.6	3818.3	6075.6	7896.7	10005.3	11832.1
						30.5	1813	3759.4	6003.5	7902.7	10061.2	11830.1
						30.52	1792	3743.9	5952.9	7881.9	10053.6	11819.1
						30.54	1753.4	3777.9	5927	7830.1	9973.4	11797.7
						30.56	1725.7	3778.4	5903.2	7835.3	9921.1	11797.1
						30.58	1708.9	3744.8	5881.3	7898.2	9897.3	11817.4
						30.6	1678.5	3724.7	5852.5	7903.9	9899.4	11803.2
						30.62	1635.9	3716.6	5817.5	7858.2	9924.8	11758
						30.64	1637.4	3710.2	5796.6	7855	9916.2	11748.5
						30.66	1673.9	3705.1	5787	7885.5	9880.6	11767.3
						30.68	1700.6	3711.4	5812.3	7912.9	9872.6	11812.9
						30.7	1720.4	3725.6	5862	7938.3	9883.7	11877.4
						30.72	1721.1	3744.8	5875.7	7981	9937.9	11913.9
						30.74	1709.9	3767.2	5867	8034.3	10018.7	11933.2
						30.76	1751.1	3809.3	5874.2	8080	10035.8	11963.4
						30.78	1820.7	3862.1	5890	8121.7	10018.5	11999.4
						30.8	1873	3894.9	5959.9	8173	10043	12047.6
						30.82	1917.2	3918.2	6055.3	8228.8	10087.2	12101.4
						30.84	1934.7	3907	6084.8	8286.1	10116.9	12085.3
						30.86	1941.3	3881.6	6087.3	8344	10140.8	12040.6
						30.88	1904.3	3880.3	6079	8287.9	10199.6	12019.6
						30.9	1852	3887.4	6066.8	8192	10270.7	12006.9
						30.92	1827.5	3865.9	6060.1	8131.6	10282.3	11974.3
						30.94	1811.2	3836	6055	8081.9	10276.2	11935.7
						30.96	1795.4	3819.8	6023.5	8094	10214.4	11937.8
						30.98	1779.6	3807.1	5985.4	8121.4	10138.7	11950
						31	1741.1	3750.9	5970.1	8048.7	10124.3	11892.5
						31.02	1697.9	3686	5959.5	7955.8	10122.3	11820.9
						31.04	1657	3680.1	5926	7910.6	10029.6	11762.4
						31.06	1616.4	3683.6	5889	7873	9922.5	11706
						31.08	1625.1	3661.8	5832.9	7829.1	9912.4	11673.7
						31.1	1639.9	3636.9	5774.5	7784.4	9913.9	11644.3
						31.12	1604	3597.5	5799.5	7729.9	9845.6	11628.9
						31.14	1563.9	3556.9	5831.5	7674.6	9771.4	11614.7
						31.16	1517.5	3562.7	5725	7710.7	9754	11597.5
						31.18	1470.7	3570.9	5611.8	7751.4	9739.2	11580.3
						31.2	1489	3568	5650	7714.5	9748	11608.5
						31.22	1508.1	3565	5689.1	7677.8	9756.6	11636.6
						31.24	1516.2	3567.1	5627.7	7731.6	9731.8	11608.7
						31.26	1524.4	3567	5571.4	7781.2	9706.5	11584.4
						31.28	1534.1	3521.8	5624.2	7741.6	9674	11638.8
						31.3	1542.7	3485.2	5674	7705.3	9645.9	11695.7
						31.32	1538.6	3554.3	5686.7	7708.8	9671.3	11784
						31.34	1536.9	3616	5696.5	7713.1	9696.4	11861.2
						31.36	1555.2	3616	5682.8	7723.8	9718.7	11844.5
						31.38	1571.5	3620.4	5671.1	7731.7	9738.3	11836
						31.4	1575	3652.9	5672.2	7722	9740.9	11880.2
						31.42	1577.5	3669.4	5668.3	7718.6	9747.4	11907.7
						31.44	1574.4	3605.9	5640.4	7746	9773.8	11851.8
						31.46	1579	3567.1	5619.8	7765.4	9801	11796.7
						31.48	1614.6	3628.6	5628.9	7752.2	9831.5	11744.4
						31.5	1640.7	3668.5	5634.6	7750.8	9852.5	11705.9
						31.52	1635.1	3635.5	5628.5	7789.4	9841.3	11714
						31.54	1614.9	3604.7	5634.7	7783	9811	11715.5
						31.56	1552.4	3580.3	5676.4	7647.4	9725.7	11698.3
						31.58	1508.4	3561.7	5690.6	7571.8	9677.8	11673.8
						31.6	1510	3557.1	5637.3	7643.9	9721.9	11631.7
						31.62	1521.9	3552.2	5610.1	7694	9743.9	11606.6
						31.64	1555.9	3546.6	5638.5	7697	9718.5	11617.7
						31.66	1570.7	3552.6	5646.2	7704.1	9699	11632.8
						31.68	1549.9	3580	5615.2	7718.9	9690.4	11655.1
						31.7	1542.2	3595.6	5622	7730.3	9680.2	11676.1
						31.72	1555.9	3592.1	5690.6	7736.4	9667.5	11694.9
						31.74	1583.2	3602.1	5720.2	7742.1	9656.5	11721.2
						31.76	1629.9	3631.5	5693.8	7747.2	9647.8	11758.3
						31.78	1643.5	3627.6	5684.8	7760.1	9663.8	11786.4
						31.8	1615	3581.4	5698	7782.9	9711	11803.1
						31.82	1597.1	3555.3	5688.5	7803.1	9741.3	11849.3
						31.84	1591	3551.8	5653.5	7820.4	9752.4	11928.5
						31.86	1586.5	3562.7	5632.9	7855.2	9760.8	12027.1
						31.88	1583.4	3588.1	5626.8	7907.5	9766.4	12144.9
						31.9	1607.1	3629.2	5638.1	7958.5	9770.1	12208.4
						31.92	1654.4	3684	5664.5	8008.2	9772.1	12224.1
						31.94	1725.6	3693.1	5742	8057.1	9796.4	12243
						31.96	1815.4	3666.7	5859.3	8105.4	9838.1	12264.3
						31.98	1828.8	3718.3	5915.4	8122.9	9898.4	12310
						32	1789.7	3823.4	5929.7	8119.3	9971.5	12372.5
						32.02	1785.4	3847.5	5954	8130	10017.7	12370.4
						32.04	1802.2	3822.6	5984.5	8149.3	10047.6	12329.2
						32.06	1819	3828.9	6019.2	8202.2	10082.6	12341.9
						32.08	1835.7	3851.8	6056.3	8272.7	10120.1	12383
						32.1	1880.3	3850	6086.1	8305.8	10128.9	12376.2
						32.12	1937.7	3836.8	6112.5	8321.5	10124.3	12347.2
						32.14	1924.2	3875.1	6132.7	8294.8	10164.4	12337.5
						32.16	1882.6	3934	6150.5	8251.1	10222.3	12335.5
						32.18	1880.3	3918.3	6152.7	8166.9	10221.5	12319.5
						32.2	1891.5	3877.2	6149.7	8069	10200.7	12298.7
						32.22	1931.8	3929.1	6130.1	8094.3	10219.2	12294.8
						32.24	1980.6	4007.8	6105.7	8155.2	10249.2	12295.8
						32.26	2035	4002.1	6113.7	8120.7	10303.7	12278.8
						32.28	2090.9	3976.2	6129.4	8063.4	10364.1	12257.5
						32.3	2044.8	4026	6100.1	8119.4	10359.1	12226
						32.32	1978.8	4090.4	6062.1	8197.6	10341.4	12192.4
						32.34	1973.1	4107.8	6010.8	8175	10357.9	12186.7
						32.36	1976.6	4118	5957.4	8136.9	10379.8	12185.2
						32.38	1940.5	4062.5	5951.5	8139.8	10379.7	12116.6
						32.4	1899.9	3999.5	5951	8147.5	10377.2	12040.5
						32.42	1911.6	3948.3	5919.4	8041	10284.6	12056.7
						32.44	1927.4	3898.1	5885.4	7925.8	10185.1	12080
						32.46	1874.9	3872.6	5868.4	7973.1	10148.4	12013.3
						32.48	1819.6	3848.3	5852.2	8027.4	10114.4	11942.8
						32.5	1839.6	3922.3	5879.1	8061.6	10057.7	12000.3
						32.52	1859	3994.7	5906.9	8095.6	10001.9	12058.5
						32.54	1810.3	3930.8	5951.6	8127.6	9997.9	12083.9
						32.56	1763.1	3870.4	5994.8	8157.5	9997.8	12102.9
						32.58	1744.8	3877.5	6011.6	8147.3	10074.5	12000.8
						32.6	1725.5	3880.7	6022.3	8129	10141.9	11904.3
						32.62	1694.5	3839.6	5964.5	8017.3	10103.3	11870.8
						32.64	1661.6	3793.8	5914.3	7918.2	10060.9	11838.9
						32.66	1612.8	3710.5	5926	7920.3	9987.8	11819.6
						32.68	1574.4	3633.8	5926.1	7915.2	9924	11804.8
						32.7	1598.8	3596.7	5856	7866.9	9916.9	11817.5
						32.72	1622.4	3577	5799	7832	9907.4	11821.8
						32.74	1642.2	3641	5805.1	7860.9	9886.6	11785.8
						32.76	1654	3688	5811.2	7885.5	9872.6	11762
						32.78	1634.2	3668.2	5817.3	7893.2	9885.3	11786.9
						32.8	1629.5	3661.3	5809.9	7904.8	9892.9	11807.3
						32.82	1674.7	3696.8	5758.2	7929.7	9883.7	11812.9
						32.84	1689.8	3723	5739.1	7932.9	9879.7	11808.3
						32.86	1620.8	3723	5811.7	7875.5	9889.8	11775.3
						32.88	1562.6	3711.5	5846	7831.6	9910.6	11748.3
						32.9	1530.6	3672.4	5788.1	7819.9	9956.8	11735.6
						32.92	1500.9	3620.3	5732.9	7799.8	9977.6	11726.3
						32.94	1476.1	3541.1	5683.1	7762.2	9945.6	11724.3
						32.96	1460.9	3490.2	5651	7712.8	9891	11703.9
						32.98	1463.4	3490.7	5651	7641.7	9795	11650.1
						33	1468.5	3480	5633	7592.1	9737.6	11629.7
						33.02	1477.7	3451.6	5586.3	7576.9	9741.6	11662.7
						33.04	1475.2	3443.7	5542.1	7587.2	9723.7	11676.3
						33.06	1456.4	3464.5	5501.5	7633.4	9675	11662.6
						33.08	1455.7	3466.5	5492.1	7654.9	9658.6	11653.6
						33.1	1477.6	3445.2	5521.6	7645.8	9682.5	11650.6
						33.12	1493.6	3440.8	5544	7654.3	9695.5	11661.1
						33.14	1503.2	3455	5558.7	7682.2	9696.5	11686.5
						33.16	1491.5	3486.2	5586.8	7693.2	9714.5	11685.9
						33.18	1459	3533.9	5628	7687.6	9749	11660
						33.2	1458.5	3570.7	5660.4	7684.7	9760.1	11658.6
						33.22	1485.4	3598.2	5685.2	7684.2	9750.9	11678.4
						33.24	1467.6	3567	5672.4	7660.1	9758.5	11651.8
						33.26	1415.8	3491.4	5630.7	7617.9	9778.8	11589.9
						33.28	1399.6	3475.9	5589.7	7628	9764.5	11558
						33.3	1407.2	3500.8	5549.1	7673.2	9726.9	11546.3
						33.32	1427.2	3476.2	5528.3	7665.1	9722.9	11562.8
						33.34	1454.7	3422.3	5519.1	7625.5	9738.6	11595.8
						33.36	1423.8	3428.1	5519.3	7597.6	9683.4	11599.6
						33.38	1362.9	3464.7	5524.4	7575.8	9591.5	11588.5
						33.4	1372.4	3456	5546.3	7547.6	9585.4	11580.8
						33.42	1413.5	3427.1	5575.8	7516.7	9617.9	11574.7
						33.44	1437.4	3435.1	5584.7	7532.5	9593	11614.3
						33.46	1454.7	3457.4	5585.7	7566.5	9545.8	11671.7
						33.48	1468.5	3485.5	5551.7	7567.4	9571.3	11662.8
						33.5	1481.2	3515.4	5506	7557.2	9621.1	11631.8
						33.52	1470.5	3522.8	5518.2	7590.3	9653	11657.1
						33.54	1453.3	3523.8	5546.6	7635.5	9679.9	11698.2
						33.56	1459.5	3531.4	5567.2	7653.1	9677.6	11721.2
						33.58	1471.2	3540.6	5586	7664.2	9668.4	11740
						33.6	1485.4	3570.2	5609.1	7663	9648.2	11780.2
						33.62	1500.1	3603.7	5633	7659.5	9625.8	11824.4
						33.64	1529.5	3603.1	5641.3	7679.8	9652.2	11814.9
						33.66	1560.9	3597.5	5647.4	7703.7	9685.7	11797.7
						33.68	1542	3550.7	5639.7	7690.9	9691.3	11797.4
						33.7	1517.6	3499.4	5630.6	7674.1	9693.8	11798.9
						33.72	1558.7	3531.1	5659.4	7713.8	9698.7	11854
						33.74	1604.3	3568.6	5690.9	7757.4	9703.8	11912.9
						33.76	1625.6	3604.7	5694.4	7753.6	9679	11931.1
						33.78	1645.9	3640.8	5697	7748	9653.1	11947.9
						33.8	1687.9	3728.8	5756.6	7775.3	9671.7	11977.3
						33.82	1729.3	3815.9	5816	7802.9	9690.5	12008.7
						33.84	1740.4	3852.5	5856.6	7838.4	9710.3	12116.8
						33.86	1754.4	3888.3	5900	7875.5	9731.9	12223.2
						33.88	1816.4	3911.1	5991.4	7938.4	9784.7	12298.8
						33.9	1887.2	3944.9	6083.1	8004.7	9836.7	12386.4
						33.92	2053.2	4095.2	6178.1	8106.2	9880.4	12601.7
						33.94	2247.2	4260.3	6274	8239.6	9924.5	12859.2
						33.96	2653.9	4538.5	6377	8614.8	9971.7	13438
						33.98	3149.1	4905	6528.5	9043.3	10026.9	14067
						34	4159.5	5785.4	6961.6	9782	10128.4	14988
						34.02	5161	6721.1	7465	10538.4	10281.7	15835.7
						34.04	6121.1	7913.8	8295.7	11376.7	10675.7	16342.4
						34.06	6758.3	8905.5	9054.3	11997.8	11120.9	16673.1
						34.08	6162.2	9129.4	9537.6	11789.6	11761.7	16331.4
						34.1	5589.8	9092.7	9785.8	11510.1	12295.9	15947.3
						34.12	5093.3	8221.4	9280.6	11001.8	12488.8	15427.4
						34.14	4569.7	7452.2	8808.8	10499.7	12521.9	14865.5
						34.16	3972.7	6961.2	8428	10014.3	12119.3	14189.2
						34.18	3363.4	6372.2	7985.9	9515.7	11764.2	13542.5
						34.2	2725.7	5553.3	7400	8986.2	11520.5	12965.2
						34.22	2221.4	4859.5	6885.1	8530.5	11214.5	12507.6
						34.24	1988.9	4420.9	6515	8225.4	10782	12293.9
						34.26	1803.1	4092	6217.5	7996.6	10414.8	12171.6
						34.28	1700.5	3958.4	6049.5	7903.7	10163.9	12212.2
						34.3	1635.6	3868.3	5948.2	7851.8	9995.1	12211.2
						34.32	1629.5	3845.9	5951.2	7863.9	9954.5	12145.2
						34.34	1610.6	3797.8	5918.2	7847.9	9912.6	12064.3
						34.36	1574.1	3714	5835.4	7793.1	9869	11962.7
						34.38	1552.9	3651.5	5758.8	7746	9837.4	11907
						34.4	1550.3	3615	5689.8	7708.5	9820.7	11907
						34.42	1559.5	3602.8	5660.1	7698.3	9791.9	11862.5
						34.44	1581.3	3617.1	5672.8	7717.6	9750.3	11770.1
						34.46	1569.1	3622.4	5685.8	7715	9722.5	11719.5
						34.48	1524.4	3619.4	5699	7691.7	9707.7	11708.9
						34.5	1472.6	3601.2	5676.1	7676.9	9684.5	11685.8
						34.52	1414.7	3570.2	5622.8	7669.3	9654	11652.3
						34.54	1426.9	3518.3	5622.1	7665.1	9649.7	11590.9
						34.56	1491.4	3450.8	5660.7	7663.6	9665	11508.6
						34.58	1511.2	3439.9	5647.2	7645.5	9663.3	11495.3
						34.6	1501.5	3466.3	5599.5	7616.6	9650.6	11527.3
						34.62	1481.3	3456.4	5572.7	7606.3	9635.7	11556.4
						34.64	1454.9	3425.4	5557.9	7606.8	9619.5	11583.8
						34.66	1445	3448.1	5562.8	7616.4	9633.2	11591
						34.68	1443.5	3497.8	5577.5	7630.7	9662.2	11587.9
						34.7	1436.7	3508.1	5577.1	7619.1	9636.8	11590.5
						34.72	1427.5	3501	5570	7596.3	9587.5	11595.6
						34.74	1429.8	3489.1	5542.2	7598.8	9595.7	11599.2
						34.76	1436.4	3475.3	5506.7	7611	9625.7	11602.3
						34.78	1456.4	3486.2	5526	7594.8	9630.7	11613.7
						34.8	1480.8	3505	5563.1	7569.4	9627.7	11628
						34.82	1467.2	3509.4	5581.8	7584	9672.1	11589.5
						34.84	1443.4	3509.9	5595.5	7609.3	9729.5	11536.7
						34.86	1453.1	3507.9	5602.1	7584.1	9704.8	11542.3
						34.88	1470.4	3505.4	5607.2	7547.6	9661.6	11561.1
						34.9	1477.7	3511.9	5606.7	7594.5	9662.7	11607
						34.92	1483.3	3520	5605.2	7656.4	9671.9	11657.8
						34.94	1491.1	3526.3	5631.3	7683.6	9671.7	11656
						34.96	1499.3	3532.4	5661.2	7705.9	9670.1	11646.8
						34.98	1517.5	3563	5603.1	7731.5	9668.2	11654.3
						35	1536.8	3596	5536.1	7757.4	9666.1	11663.4
						35.02	1586.1	3640.9	5613.5	7741.4	9680.8	11720.2
						35.04	1637.4	3686.6	5700.3	7722.6	9696.5	11780.1
						35.06	1645.4	3684.1	5729.6	7759.9	9769.3	11824.3
						35.08	1652	3680	5757	7799	9844	11868
						35.1	1719.5	3703.3	5735.7	7822.3	9839.4	11828.4
						35.12	1785.2	3725.5	5715.3	7846.7	9835.6	11792
						35.14	1792.8	3708.7	5726.5	7903	9855.9	11858
						35.16	1800.2	3698.4	5739.8	7958.1	9874.8	11917.5
						35.18	1803.2	3788.8	5786	7993.7	9872.3	11875.9
						35.2	1806.1	3871.9	5831.1	8020.9	9874	11841.3
						35.22	1807.1	3882.1	5865.1	7964.5	9918.2	11877.3
						35.24	1797.8	3881.7	5892.2	7911.1	9956.4	11903.3
						35.26	1713.5	3805	5869.4	7879.1	9951.9	11856.6
						35.28	1639.2	3733.8	5847	7847.6	9956.2	11807.1
						35.3	1620.4	3693.2	5827.2	7818.7	10010	11742.2
						35.32	1601.5	3652.5	5799.9	7787.4	10037.5	11692.1
						35.34	1582.2	3611.4	5739	7745.8	9947.2	11708.8
						35.36	1563.5	3581.3	5681.1	7710.7	9874.9	11712.1
						35.38	1547.3	3591.9	5634.4	7700.1	9869.8	11665.4
						35.4	1531.3	3595.7	5605.9	7690.4	9857	11624.9
						35.42	1516.1	3577.9	5634.3	7683.8	9819.9	11604.1
						35.44	1507.4	3569.2	5668.7	7672.6	9785.8	11580.3
						35.46	1516	3584.4	5719	7649.3	9759.4	11548.3
						35.48	1519.7	3576.3	5754.3	7632.5	9749.6	11534
						35.5	1512.1	3514.9	5755.3	7631	9778.1	11560.4
						35.52	1500.2	3472.6	5736.5	7629.3	9783.6	11567.3
						35.54	1479.9	3468.6	5678.1	7627.3	9743.5	11535.3
						35.56	1472.7	3461	5635.3	7612.8	9715.4	11521.3
						35.58	1488.5	3447.3	5619.5	7576.8	9708.3	11538.6
						35.6	1494.2	3440.6	5618	7554.2	9718.9	11549.8
						35.62	1484.5	3444.7	5638.3	7552.2	9756.4	11551.8
						35.64	1446.4	3446.4	5624.1	7556.4	9784.5	11535.1
						35.66	1369.7	3444.8	5563.1	7569.1	9799.7	11492.9
						35.68	1350	3444	5533.7	7563	9804.5	11445.2
						35.7	1398.2	3444	5541.8	7534.6	9796.9	11390.9
						35.72	1406.9	3447	5540.8	7519.3	9771.7	11371.2
						35.74	1373.9	3453.1	5530.1	7517.7	9728.1	11387.9
						35.76	1373	3463.9	5535.2	7517.8	9692.3	11410.4
						35.78	1401.9	3479.1	5555	7519.3	9663.9	11438.4
						35.8	1410.8	3500.2	5559.6	7510.3	9636.5	11444
						35.82	1403.2	3526.1	5551.4	7492.5	9610.1	11431.4
						35.84	1393.2	3527.3	5563.3	7505	9603.4	11440.1
						35.86	1381.6	3510.6	5589.7	7539.5	9611	11464.5
						35.88	1448.1	3518.2	5603.1	7536.9	9624.5	11463.5
						35.9	1564.8	3541.6	5608.2	7510.5	9641.8	11446.2
						35.92	1602.8	3626.9	5621.7	7526	9654.8	11461.7
						35.94	1596.2	3747.2	5640	7565.1	9665.5	11495.8
						35.96	1604.9	3788.7	5641.9	7603.8	9691.8	11509.4
						35.98	1621.1	3791.2	5635.8	7642.4	9725.8	11512.9
						36	1580.2	3750.4	5636.8	7625.9	9727.8	11484.9
						36.02	1514.7	3691	5640.9	7585.8	9716.1	11443.2
						36.04	1483.3	3659.8	5637.9	7585.4	9709.3	11479.1
						36.06	1464.5	3639	5632.3	7599.6	9704.2	11543.6
						36.08	1434.1	3604.6	5584.3	7592.6	9674	11509.6
						36.1	1400.1	3566.1	5522.8	7578.9	9635.9	11444.6
						36.12	1382.2	3513.4	5499.2	7565.2	9622.4	11437
						36.14	1368.4	3457	5485.4	7551.4	9615.3	11444.6
						36.16	1356	3440.7	5497.2	7526.9	9593.1	11411
						36.18	1343.8	3433.1	5514.4	7500	9567.8	11368.3
						36.2	1345	3426.4	5489.3	7476.1	9544.1	11416.1
						36.22	1348.6	3419.8	5456.8	7452.7	9520.7	11479.6
						36.24	1376.3	3426.2	5448.5	7492.1	9524.7	11466.4
						36.26	1407.3	3434.3	5443.4	7539.9	9532.3	11443
						36.28	1415.6	3454.5	5450	7534.7	9519.6	11470.2
						36.3	1421.7	3475.8	5457.6	7524.6	9504.8	11502.2
						36.32	1409.1	3536.4	5486.3	7534.5	9521.7	11506.4
						36.34	1395.4	3599.4	5516.2	7545.7	9540.5	11508.9
						36.36	1459.8	3686.1	5530.8	7587	9573.1	11607.4
						36.38	1526.5	3773.3	5545.2	7629.3	9606.1	11708.7
						36.4	1630	3850.5	5595.5	7700.9	9619.3	11861.5
						36.42	1738.7	3946.6	5647.3	7778.6	9635.2	12032.9
						36.44	1989.1	4565	5741.7	8023.8	9727.6	12718.4
						36.46	2296.6	5331.8	5849.4	8278.3	9818.8	13438.9
						36.48	3422.8	8218.2	6145.9	8664.7	9892.4	14661
						36.5	4540.7	11190.7	6475.1	9009.2	9995.6	15764.6
						36.52	5580.5	14974.3	7112.3	8959.5	10377.4	15749.9
						36.54	6287.4	17718.3	7652.6	8885.4	10733.1	15659.5
						36.56	4691.1	13271.1	7522.6	8643.2	10907.7	15045.6
						36.58	3384.2	9611.9	7346	8435.7	11022.7	14476.9
						36.6	3634	10191.7	6918.5	8414.9	10816.5	14150.9
						36.62	3722.2	10378.1	6577.3	8349.1	10646.3	13779.9
						36.64	3108.8	8856.4	6610.8	8088.2	10632.1	13213.3
						36.66	2502.9	7296.4	6560.8	7859.7	10567.9	12670.2
						36.68	1923.6	5598.6	6211	7748	10324.2	12211.7
						36.7	1463.3	4229	5892.3	7638.6	10093.8	11833.4
						36.72	1363.8	3854.3	5667.9	7536	9903.4	11697.8
						36.74	1291.4	3568.9	5497.2	7464.5	9741.5	11583.6
						36.76	1289.4	3514.5	5465.8	7473.7	9653.7	11524.7
						36.78	1279.4	3469.5	5452.3	7462.7	9576.1	11475.4
						36.8	1251.4	3445.1	5479.2	7406.9	9521.2	11447.4
						36.82	1242.5	3416.8	5478.9	7365.2	9470.5	11411.8
						36.84	1270.4	3380.7	5425.6	7351	9427.9	11361
						36.86	1277.5	3331.7	5377.5	7363.6	9412.3	11335
						36.88	1249	3260.6	5338.4	7422	9442.7	11351.3
						36.9	1221	3225.5	5305	7432	9450	11366.5
						36.92	1193.6	3244.3	5280.2	7369.5	9422.6	11380.2
						36.94	1198.3	3257.2	5292.3	7355.9	9417.5	11374.4
						36.96	1245.6	3262.3	5353.2	7406.7	9441.9	11343
						36.98	1272.4	3275.8	5372.2	7413.4	9442.6	11333
						37	1275.5	3299.1	5342.2	7368.7	9415.7	11348.3
						37.02	1305.2	3304.3	5328	7365	9427.7	11366.5
						37.04	1362.6	3290.5	5330	7403.6	9480	11387.8
						37.06	1361.4	3286.1	5344	7409.3	9505	11386.6
						37.08	1306.5	3290.2	5368.9	7384.9	9505	11364.8
						37.1	1253.9	3292.8	5373	7385.5	9490.7	11348.3
						37.12	1203.2	3294.4	5360.3	7406.3	9464.8	11336.1
						37.14	1194.4	3278.4	5339.9	7432.5	9449	11380.2
						37.16	1215.8	3250	5314	7462.4	9440.3	11464.4
						37.18	1223.4	3268.6	5328.9	7461.2	9441.4	11450.6
						37.2	1222.4	3316.8	5369.5	7440.4	9448.5	11374.9
						37.22	1245.5	3337.6	5369	7445.1	9447.7	11351.9
						37.24	1282.1	3343.2	5345.6	7463.9	9442.7	11358
						37.26	1276.2	3369.3	5375	7463.8	9424.6	11380.9
						37.28	1249.8	3405.4	5429.8	7454.7	9400.2	11411.9
						37.3	1230.2	3382.7	5417.7	7452.4	9433.4	11410.3
						37.32	1213.4	3335.5	5377.6	7452.9	9490.8	11395
						37.34	1222.8	3327.5	5390.2	7457.5	9496.7	11400.3
						37.36	1241.6	3333.6	5421.6	7463.6	9484	11413
						37.38	1230.4	3299.6	5383.1	7457.6	9453.8	11396.9
						37.4	1210.1	3253.4	5323.2	7448	9418.2	11372.1
						37.42	1218.9	3248.4	5301.7	7400.7	9429.6	11338.7
						37.44	1235.2	3254	5290	7343.8	9453	11303.2
						37.46	1253.1	3263.4	5290.9	7337.4	9478	11302
						37.48	1271.4	3273.6	5294.5	7341.4	9503.4	11308.1
						37.5	1213.9	3278.9	5310.7	7355.9	9458.7	11343.4
						37.52	1143.9	3283.5	5328.9	7372.2	9402.3	11383.5
						37.54	1146.8	3258.3	5308.9	7383.5	9383.4	11381.7
						37.56	1159	3229.4	5284	7394.1	9369.2	11374.6
						37.58	1185.2	3231.7	5315.6	7428.6	9394.6	11326.4
						37.6	1212.6	3236.7	5352.1	7465.1	9423.5	11274.7
						37.62	1175.9	3210.5	5344.4	7439.5	9396.6	11272.5
						37.64	1135.8	3182.6	5334.2	7410.6	9366.6	11273
						37.66	1157.9	3220.8	5316.6	7378.2	9387.4	11324.2
						37.68	1181.1	3259.7	5298.8	7346.1	9408.9	11376.2
						37.7	1193.8	3230.3	5274.4	7351.6	9402.8	11395.5
						37.72	1204.8	3202.2	5252.8	7356.2	9397.5	11412
						37.74	1173.8	3206.8	5298	7336.4	9411.3	11361.7
						37.76	1146.9	3208.9	5337.2	7317.8	9424.5	11315.7
						37.78	1173.8	3178.9	5298.1	7315.3	9431.6	11325.9
						37.8	1194.9	3156.8	5266.8	7312.3	9434.6	11335.2
						37.82	1164.5	3204	5304.4	7305.2	9400.5	11336.7
						37.84	1139.1	3241.6	5331.5	7299.5	9371.9	11336.3
						37.86	1147.8	3215.7	5289.9	7303.6	9378.5	11323.1
						37.88	1155.8	3196.6	5257.3	7301.3	9380	11309
						37.9	1160.9	3212.9	5271.5	7266.3	9355.1	11290.8
						37.92	1164.1	3223.2	5282.1	7250.2	9345.3	11275
						37.94	1159.6	3208.4	5277.6	7313.7	9398.6	11269.9
						37.96	1159.5	3204.8	5275.7	7355.9	9444	11269.6
						37.98	1175.2	3239.8	5283.3	7323.9	9461.7	11285.9
						38	1187	3261.8	5295	7310	9465.9	11304.6
						38.02	1187	3245	5318.9	7349.6	9429.8	11330.5
						38.04	1198.4	3242.8	5342	7406.8	9408.5	11359.9
						38.06	1238.5	3277.3	5363.4	7508.4	9424.2	11398.5
						38.08	1275.1	3310.3	5383.9	7569.5	9443.8	11422.6
						38.1	1304	3339.7	5402.7	7542.6	9471.7	11415
						38.12	1331.2	3378.4	5412.2	7553.9	9495.4	11431.2
						38.14	1355.1	3434.8	5404.1	7637.6	9511.2	11492.6
						38.16	1371.7	3464.9	5428.1	7696.1	9555.3	11530.6
						38.18	1376.3	3451.1	5505.8	7712.3	9646.7	11529.6
						38.2	1374.3	3432.7	5548.7	7700.6	9701.4	11543
						38.22	1362.6	3407.3	5540.6	7647.8	9702.4	11577.5
						38.24	1344.3	3381	5517	7611.8	9712.3	11574.4
						38.26	1317.4	3353.6	5473.3	7597.6	9733.6	11522.6
						38.28	1291.6	3341.6	5450.2	7566.8	9755.7	11493.8
						38.3	1267.3	3347.2	5450.7	7517	9778.5	11491.3
						38.32	1258	3332.1	5422	7480.6	9762	11462
						38.34	1264.1	3296	5363.6	7457.8	9705.6	11405.6
						38.36	1239.4	3270.2	5344.8	7422.1	9658.7	11385.2
						38.38	1187.1	3253.4	5361.6	7374.9	9620.1	11396.8
						38.4	1155.8	3226.7	5338.1	7358.5	9580.3	11396.3
						38.42	1141.1	3192.2	5282.8	7366.7	9539.7	11386.2
						38.44	1154.1	3186.7	5252.2	7368.5	9521.2	11368.6
						38.46	1186.6	3201.4	5239	7366	9518.2	11345.7
						38.48	1175.8	3216.4	5259.8	7343	9490.9	11329.5
						38.5	1138.2	3231.7	5301.4	7307.5	9448.8	11317.3
						38.52	1144.4	3223.8	5297.2	7324.7	9413.6	11303.1
						38.54	1174.4	3203.5	5268.3	7370.4	9382.1	11287.9
						38.56	1177.8	3208.7	5294.9	7353.6	9361.6	11285.8
						38.58	1168.6	3226	5347.7	7307.4	9346.4	11289.8
						38.6	1162	3224.9	5333.8	7300.5	9333.3	11284.1
						38.62	1156.4	3216.2	5292.7	7309.6	9321.2	11274.5
						38.64	1171.5	3187.3	5280.5	7329.3	9340.2	11297.6
						38.66	1193.9	3151.3	5278.5	7352.7	9370.1	11332.1
						38.68	1179.4	3173.1	5303.4	7353.3	9401.3	11317.7
						38.7	1154	3212.2	5336.4	7347.2	9432.8	11288.7
						38.72	1140.9	3193.5	5362.9	7356.2	9445.9	11286.7
						38.74	1130.7	3160.5	5387.8	7368.9	9454.5	11291.2
						38.76	1180.1	3169.8	5348.9	7366.8	9452.6	11286.5
						38.78	1241.5	3187.6	5297.1	7361.7	9448.6	11279.9
						38.8	1213.7	3189.1	5313.6	7362.3	9437.9	11299.1
						38.82	1171.5	3188.1	5341.1	7363.8	9426.3	11322.5
						38.84	1172.4	3218.4	5327.2	7380.8	9437.2	11319.6
						38.86	1178.5	3252.4	5308.4	7399.6	9450.9	11313.5
						38.88	1161.7	3263.9	5312.2	7388.3	9443.6	11291.9
						38.9	1142.9	3273.6	5317.7	7374.6	9434.4	11269.1
						38.92	1182.2	3219.3	5334.9	7335.7	9414.1	11262.7
						38.94	1224.3	3161.9	5352.7	7295.6	9393.3	11257.1
						38.96	1244	3164.5	5326.5	7326.5	9414	11256
						38.98	1262	3167.8	5299.7	7357.7	9434.4	11254.9
						39	1192.9	3155.1	5281.5	7334.3	9391.7	11246.2
						39.02	1129	3144.7	5267	7312.9	9351.8	11239.7
						39.04	1174.2	3181.2	5332.5	7333.2	9369	11277.8
						39.06	1216.1	3216.5	5389.5	7352	9384.1	11310.2
						39.08	1217.6	3236.8	5343.8	7352	9372.4	11273.1
						39.1	1224.9	3254.3	5304.4	7352.5	9369.5	11245.6
						39.12	1280.2	3247.7	5317.6	7357.6	9440.1	11298.4
						39.14	1326.3	3243.8	5332.2	7366.9	9493.4	11340.5
						39.16	1314.2	3257	5355.5	7403	9437.5	11315.1
						39.18	1308.2	3276.6	5384.7	7431.1	9401	11307.2
						39.2	1333	3327.8	5443.1	7420	9460.9	11386.4
						39.22	1358.2	3378.2	5491.2	7429.1	9515	11453.4
						39.24	1384.6	3424.9	5497.3	7521	9545.5	11470.7
						39.26	1417	3468.6	5517.4	7583.2	9574.1	11490.8
						39.28	1469.8	3502.1	5584.9	7544.6	9596.4	11520.8
						39.3	1532.1	3549.7	5647.7	7558.9	9615.8	11581
						39.32	1621.4	3637.5	5697	7724.9	9626.4	11728.3
						39.34	1782.7	3740.2	5745.2	7936.4	9664.9	11940.5
						39.36	2120.8	3879.3	5790.9	8259.8	9772.1	12312.6
						39.38	2580.5	4069	5911	8661.9	9913.2	12719.7
						39.4	3299.5	4366.5	6189.7	9231.5	10127	13201
						39.42	3845.1	4751.8	6603.1	9718.5	10314.3	13502.1
						39.44	4068.5	5300.1	7266.7	10051.6	10452.4	13468.1
						39.46	3915.3	5541.2	7767.9	10013.2	10544.8	13283.3
						39.48	3148.2	5281.2	8004.6	9369.4	10562.5	12852.8
						39.5	2729.8	4947.2	7810.2	8938.9	10568	12554
						39.52	2812	4507	6997.3	8814.5	10555.8	12444.3
						39.54	2719.1	4318.6	6614.2	8682.1	10471.1	12291.4
						39.56	2404.4	4449	6775.7	8539.4	10294.4	12083.7
						39.58	2044.8	4340.4	6657.7	8259.5	10152.4	11853.6
						39.6	1635.1	3963.6	6226.7	7825.9	10049.3	11598.2
						39.62	1394.8	3688.6	5898.6	7588.6	9914.1	11440.7
						39.64	1322.7	3514.4	5672.6	7545.9	9747.1	11380.2
						39.66	1252.8	3413.3	5494.5	7479.2	9595.5	11339.6
						39.68	1184.7	3376.2	5358.5	7391.4	9457.4	11316.2
						39.7	1139.3	3337.7	5302.7	7336.1	9398.7	11296.3
						39.72	1111.4	3298.1	5309.3	7306.2	9401.8	11279
						39.74	1123.2	3271.2	5299	7312.7	9394.9	11270.5
						39.76	1162.3	3252.9	5277.2	7344.2	9381.2	11268
						39.78	1187.8	3242.5	5263.6	7311.7	9376.6	11280
						39.8	1205	3236.9	5255	7240.6	9377.6	11300.8
						39.82	1166.5	3243.3	5270.3	7219.3	9360.7	11296.7
						39.84	1098.4	3256	5298.2	7224.4	9334.3	11279.4
						39.86	1090.2	3245.1	5285.4	7241.6	9346.9	11244.4
						39.88	1109.5	3223.2	5254	7264.5	9377.3	11201.3
						39.9	1126.3	3201.4	5249.7	7273.5	9375.8	11217.7
						39.92	1142	3179.6	5256.3	7277.1	9361.6	11257.8
						39.94	1150.9	3168.7	5248.2	7256.8	9342.9	11262.7
						39.96	1157.5	3161.6	5235	7228.4	9322.5	11255.6
						39.98	1132.2	3188.4	5232	7242.1	9323.5	11264.6
						40	1097.7	3224.9	5232	7268	9330.6	11278.3
						40.02	1123.4	3204.6	5242.2	7304.1	9311.1	11272
						40.04	1163.5	3170.5	5254.9	7342.7	9285.2	11260.8
						40.06	1232	3205.8	5289.7	7319.7	9308.2	11287.9
						40.08	1306.2	3254.5	5328.8	7284.6	9340.7	11322.4
						40.1	1320	3264.5	5307.6	7312.2	9355.6	11334.5
						40.12	1324.5	3268.6	5277.1	7349.2	9367.8	11343.1
						40.14	1356	3319.2	5313.2	7369	9359.9	11429.3
						40.16	1390.5	3375	5356.9	7386.7	9349.7	11524.2
						40.18	1458.5	3497.3	5406.7	7616.1	9418.3	11845.4
						40.2	1529.1	3624.8	5456.9	7861.9	9492.9	12184.1
						40.22	1742.8	4378.3	5729.2	8363.7	9585.1	13116.2
						40.24	1962.7	5158.7	6011	8876.5	9678	14073.8
						40.26	2133.3	6896.5	7133.1	8845.3	9938.2	13759.5
						40.28	2292.8	8581.7	8235.9	8802.1	10202.9	13428.4
						40.3	1930.8	7150.9	7929.3	8454.8	10604.6	12945.1
						40.32	1589.5	5770.5	7598.8	8124.9	10974.7	12495.7
						40.34	1639.8	5343.5	6818.4	8122.3	10749.2	12688.1
						40.36	1684	4982.8	6140.8	8110.7	10522.9	12832.9
						40.38	1659.7	5376.2	6634.3	7995.4	10285.8	12434.8
						40.4	1615.6	5615.9	7006.2	7871.4	10083.9	12046.5
						40.42	1414	4625.3	6405.6	7676.9	10164.1	11736.3
						40.44	1239.5	3747.3	5848.7	7502.8	10195.8	11458.5
						40.46	1228.8	3551.8	5557.3	7452	9932.8	11377.3
						40.48	1213.6	3376	5320.9	7408.9	9689.5	11317.8
						40.5	1176.6	3294.8	5349.3	7402.3	9541.2	11363
						40.52	1149.9	3229.4	5365.7	7389.6	9425.2	11391.5
						40.54	1164.1	3226.3	5334.8	7353	9435.8	11354.4
						40.56	1175.7	3224.8	5311.8	7327.7	9428.7	11323.5
						40.58	1178.8	3228.4	5315.4	7339.4	9363.2	11312.9
						40.6	1179.7	3239.4	5311	7338.5	9335.5	11308.9
						40.62	1174.6	3271.4	5284.6	7302.5	9413.1	11323.6
						40.64	1171	3262.7	5260	7288.6	9453.8	11343.4
						40.66	1171	3156	5239.7	7328.2	9405.6	11375.4
						40.68	1172.6	3110.2	5244.3	7353.7	9377.8	11391.1
						40.7	1177.7	3190.9	5300.6	7349.6	9392.5	11372.8
						40.72	1196	3261.4	5333	7370.8	9399.8	11385.1
						40.74	1238.1	3313.2	5321.9	7437.8	9393.7	11453.2
						40.76	1276.5	3343	5333.8	7478.8	9404.7	11498.1
						40.78	1309	3338	5382.5	7478.3	9442.8	11506.3
						40.8	1341.3	3357.6	5423.7	7515.6	9506.6	11519.2
						40.82	1373.3	3411.9	5454.1	7605.9	9606.6	11539
						40.84	1396.9	3440.4	5495.9	7652.8	9668.3	11569.7
						40.86	1410.1	3436.9	5551.8	7645.7	9682.6	11613.9
						40.88	1410.7	3437.9	5567.9	7650.2	9694.4	11631.9
						40.9	1397.5	3444	5540.5	7667.5	9703.5	11621.3
						40.92	1417.3	3459.9	5534.2	7668.3	9720.6	11615.5
						40.94	1469.1	3485.3	5548.4	7653	9745.5	11614.5
						40.96	1484.5	3507.6	5556.9	7625.5	9730.5	11618.1
						40.98	1468.8	3527.4	5560.5	7587.4	9681.3	11625.7
						41	1445.6	3499.4	5574.7	7547.4	9661.7	11593.5
						41.02	1416.6	3434.9	5597	7505.7	9664.8	11531.1
						41.04	1395.9	3419.9	5598.1	7518.2	9672.1	11513.3
						41.06	1380.7	3438.2	5584.9	7566.9	9682.2	11525.5
						41.08	1373.1	3440.5	5591.5	7579.6	9669.7	11553.3
						41.1	1370	3433.4	5609.8	7570.9	9643.8	11590.4
						41.12	1385.7	3461.5	5614.3	7588.8	9622.9	11586.6
						41.14	1411.1	3507.7	5611.8	7620.2	9604.7	11561.7
						41.16	1387.5	3503.1	5615.6	7609.3	9613	11532.3
						41.18	1341.8	3475.7	5622.2	7579.4	9633.3	11500.8
						41.2	1334.9	3412	5573.9	7569.5	9656.9	11509.6
						41.22	1343	3334.4	5504.3	7567.5	9681.8	11533.9
						41.24	1371.3	3360.4	5495.8	7525.8	9612.5	11529.3
						41.26	1406.3	3420.8	5507.4	7471	9512	11515.1
						41.28	1365.2	3386	5503.3	7490.3	9485.6	11499.7
						41.3	1302.8	3324.6	5494.6	7530.4	9480.1	11484
						41.32	1288.9	3322.9	5471.6	7533.1	9531.8	11468.2
						41.34	1286.4	3335.1	5445.2	7527	9596.7	11452.5
						41.36	1258.2	3340	5404.7	7485.8	9582.6	11441.4
						41.38	1225.2	3343.5	5361.5	7438.1	9553.7	11431.3
						41.4	1222.3	3289.1	5358.7	7414.7	9545.1	11420.7
						41.42	1223.9	3226.1	5361.7	7394.9	9539.5	11410
						41.44	1229	3259.9	5318.9	7413.6	9555.5	11414
						41.46	1234.6	3304.1	5271.2	7436.5	9573.8	11419.6
						41.48	1195.7	3276.2	5299.8	7365.5	9547.5	11404.4
						41.5	1153.5	3243.2	5333.8	7287.8	9518.1	11387.6
						41.52	1159.3	3248.9	5345.8	7362.3	9518	11387
						41.54	1167	3256	5356.9	7442.6	9519	11387
						41.56	1166	3255.5	5339.8	7410.2	9486.7	11368.3
						41.58	1165.6	3255.6	5323.5	7379.6	9455.6	11349.8
						41.6	1190.5	3281.5	5345.4	7443.6	9478.4	11342.2
						41.62	1212.9	3303.9	5367.2	7500.1	9497.5	11336.8
						41.64	1192.6	3265.3	5389	7429.5	9451.8	11369.8
						41.66	1176	3233.1	5405.6	7365.9	9413	11399.7
						41.68	1199.4	3269.1	5365.4	7376	9448	11396.7
						41.7	1222.7	3298.9	5331.5	7385.5	9473.1	11396.4
						41.72	1245.5	3281.2	5344.2	7390.1	9422.3	11417.2
						41.74	1258.5	3270.8	5354.4	7393.2	9386.4	11431.9
						41.76	1214.3	3303.8	5350.3	7387.6	9436.6	11410.5
						41.78	1182	3332.2	5343.5	7379.9	9473.7	11387.8
						41.8	1204.9	3338.8	5323.7	7362.1	9449.3	11358.3
						41.82	1221.4	3338.9	5312.2	7348.5	9425.7	11340.6
						41.84	1213.8	3314.6	5332.5	7351.1	9404.9	11367.5
						41.86	1208	3297.9	5342.6	7362.2	9398.8	11391.4
						41.88	1208	3306.1	5319.7	7400.8	9439.9	11405.6
						41.9	1212.6	3310.6	5304.5	7428.9	9458.3	11405.9
						41.92	1229.9	3305.6	5310.1	7428.4	9414.6	11368.3
						41.94	1247.9	3294.9	5310.5	7424.8	9387.9	11354.9
						41.96	1267.7	3271	5298.8	7414.1	9401.1	11398.1
						41.98	1266.1	3266.7	5299.4	7404.7	9419	11419.5
						42	1220.9	3302.3	5324.8	7397.5	9446.5	11396.6
						42.02	1213.7	3336.3	5338.1	7393.5	9456.1	11392.1
						42.04	1274.2	3367.8	5330	7395.1	9434.3	11420
						42.06	1305.1	3395.3	5332.5	7399.4	9437.5	11433.4
						42.08	1289.8	3416.6	5351.8	7408	9479.6	11424.3
						42.1	1280.1	3417.5	5368.1	7410.6	9498.7	11415.2
						42.12	1278.1	3390	5380.3	7405.1	9486	11406
						42.14	1286.6	3393.1	5394.3	7427.4	9470.3	11429.2
						42.16	1307.9	3433.2	5410.6	7483.8	9451	11491.6
						42.18	1318.3	3427.6	5394.1	7484.1	9459.8	11526.9
						42.2	1316.7	3372.7	5342.3	7424.2	9498.9	11533
						42.22	1304.8	3360	5347.2	7408.5	9525.3	11543.3
						42.24	1283	3387.5	5406.1	7434.9	9539.5	11557.5
						42.26	1312.7	3413.5	5433.8	7468.5	9555.4	11584.9
						42.28	1385.8	3438.4	5435.3	7508.1	9572.6	11623.5
						42.3	1448.4	3488.9	5462.2	7578	9612.9	11717.7
						42.32	1503.3	3558.4	5507.9	7670.4	9670.3	11853.3
						42.34	1700.9	3772.3	5553.3	7840.6	9749.1	12247.8
						42.36	1992.3	4081	5598.5	8062	9842	12812.4
						42.38	2347.5	5102.8	5822	8384.4	10003.8	13754.9
						42.4	2739.5	6536.1	6148.5	8765.2	10205.4	14915.6
						42.42	2715.8	7135.4	6529.9	8904.8	10412	14792.5
						42.44	2482.2	7313.6	6939.2	8922.6	10621.2	14021.3
						42.46	2265.6	6408.6	6936.3	8712.8	10832.1	13369.3
						42.48	2056.4	5028.1	6752.5	8403	11043.9	12769.7
						42.5	2003.4	5039.4	6518.9	8301.8	11080.6	12928
						42.52	2009.5	5577.6	6266.6	8279.5	11051.2	13373.3
						42.54	1851.3	5438.8	6250.3	8184.2	10876.7	13011.1
						42.56	1640.1	5081.4	6310.2	8065.4	10655.3	12388.1
						42.58	1516	4462	6131	7871.5	10536.9	11969.9
						42.6	1415.4	3771.5	5886.7	7657.3	10446.6	11607.4
						42.62	1372.1	3571.6	5711.4	7614.3	10306	11511.6
						42.64	1341.7	3481.7	5551.4	7609.7	10154.2	11475.5
						42.66	1309	3380.7	5479.3	7527.7	9971.4	11425.3
						42.68	1276	3277.6	5422.9	7431.7	9783	11372.5
						42.7	1242.1	3267.2	5395.1	7412.4	9726.1	11358.4
						42.72	1208.1	3269.8	5371.2	7403.8	9687.5	11349.8
						42.74	1180.1	3307.3	5383.8	7400.7	9613.9	11306.1
						42.76	1152.7	3348.5	5400	7398.2	9536.7	11258.9
						42.78	1169.6	3386.3	5348.6	7402.8	9504.4	11275.5
						42.8	1189.4	3423.8	5292.7	7407.8	9474.9	11296.4
						42.82	1174.3	3496.8	5309.7	7374.1	9478.4	11329.5
						42.84	1158	3571	5329	7339	9483	11363
						42.86	1180.3	3495.4	5348.3	7333.9	9512.9	11440.1
						42.88	1202.5	3422	5367.5	7330.1	9540.9	11513.2
						42.9	1217.7	3421	5384.3	7367.7	9503.3	11454.3
						42.92	1233.4	3419.5	5398.6	7404.3	9469.9	11395.1
						42.94	1256.8	3411.9	5374.7	7425.1	9500.8	11330.6
						42.96	1276	3404	5350	7440.4	9527.4	11279.5
						42.98	1253.6	3393.4	5317.6	7400.2	9510.2	11361.7
						43	1240.2	3383.6	5295.5	7368.8	9497	11431.7
						43.02	1291.5	3380	5348.8	7399.7	9513.2	11412.4
						43.04	1335.5	3378.7	5402.1	7422.1	9535.5	11390.5
						43.06	1339.1	3389.9	5455.4	7396.8	9591.3	11353.9
						43.08	1353.9	3403.9	5499.7	7384	9632.9	11335.6
						43.1	1419.4	3430.8	5503.8	7427.6	9610.6	11399
						43.12	1471	3469.3	5513.7	7465.2	9601.4	11448.8
						43.14	1471	3550.5	5545.2	7480.5	9641	11447.8
						43.16	1466.2	3620.3	5569.2	7485.6	9690.3	11455.6
						43.18	1446.4	3654.3	5570.3	7459.2	9769.5	11491.2
						43.2	1420.3	3662	5570.4	7444	9806.3	11500
						43.22	1377.7	3600.1	5568.4	7458.8	9730.6	11438.1
						43.24	1346.9	3538.9	5551.1	7463.8	9682.2	11389.9
						43.26	1343.4	3479.5	5498.8	7446.5	9695.9	11373.1
						43.28	1320.4	3433.4	5462.5	7429.7	9690.2	11347.4
						43.3	1259	3413.6	5457.9	7414	9646	11303.7
						43.32	1221.9	3372.5	5441.7	7401.6	9598.4	11275.4
						43.34	1226.9	3294.3	5405.1	7395	9544.5	11273.9
						43.36	1233.4	3248.4	5368.5	7368.9	9486.9	11283.8
						43.38	1242	3252	5332	7313.1	9423.4	11311.3
						43.4	1227.8	3231.3	5298	7284	9396.1	11301.3
						43.42	1182.6	3178	5267.6	7291.1	9417.4	11240.8
						43.44	1149.9	3150.2	5243.4	7288.7	9424.1	11209.9
						43.46	1132.1	3152.7	5226.6	7275	9413.5	11213.9
						43.48	1101.2	3166.6	5228.1	7259.3	9387	11222.9
						43.5	1056.6	3192.5	5249	7241.6	9343.8	11237.1
						43.52	1060.7	3178.7	5259.3	7244.6	9327.7	11251.4
						43.54	1110.5	3128	5259.8	7266.9	9336.9	11265.6
						43.56	1121.3	3116.4	5283.4	7268.9	9345.2	11268.9
						43.58	1100	3137.2	5326	7254.2	9352.8	11263.4
						43.6	1103.6	3138.1	5335.8	7254.5	9350.1	11262.8
						43.62	1125.5	3124.4	5321.6	7265.6	9340	11265.8
						43.64	1148.2	3131.4	5276.1	7279.3	9328.6	11247.2
						43.66	1171.6	3151.7	5210.6	7294.5	9316.4	11214.7
						43.68	1145.9	3170.4	5218.2	7286.4	9317.5	11232.2
						43.7	1092.6	3188.1	5266.9	7265	9326.1	11277.9
						43.72	1090.3	3173.9	5274.2	7263.1	9338.2	11280.4
						43.74	1113.1	3144	5261	7270.7	9351.9	11261.6
						43.76	1107.6	3147.4	5235	7269.4	9335.4	11242.1
						43.78	1089.8	3165.2	5203.5	7264.4	9305.9	11222.3
						43.8	1086.1	3149.6	5226.5	7263	9316.5	11224
						43.82	1087.6	3121.7	5269.7	7263	9341.9	11233.7
						43.84	1108.5	3117.7	5251.4	7280	9333.3	11243
						43.86	1135.4	3121.3	5213.8	7302.3	9314	11252.1
						43.88	1138.6	3142.1	5229.3	7303.8	9348.2	11264
						43.9	1135.5	3167.5	5258.8	7299.7	9396.4	11276.7
						43.92	1135.8	3183.7	5269	7302.3	9366.2	11284
						43.94	1136.9	3197.9	5275.1	7306.4	9319	11290.1
						43.96	1147	3208.2	5259.6	7325.6	9308.5	11279.7
						43.98	1158.6	3217.9	5240.3	7347.4	9304.5	11266.5
						44	1159.6	3215.4	5258.6	7385.4	9296.8	11316.1
						44.02	1159	3211.4	5282	7425.5	9288.7	11374
						44.04	1192.4	3203.6	5295.1	7407.2	9322.8	11380.4
						44.06	1228.9	3195.5	5307.3	7383.3	9360.9	11381.9
						44.08	1206.1	3221.8	5346.8	7362.8	9367.8	11360
						44.1	1179.7	3250.3	5387.9	7342.5	9372.9	11336.6
						44.12	1155.3	3245.1	5361.3	7334.1	9422.5	11297.9
						44.14	1131.1	3238.9	5333	7326	9473	11259.3
						44.16	1159.1	3212.5	5328.4	7334.7	9483.2	11321.2
						44.18	1185.5	3188.1	5324.2	7342.3	9491.8	11380.1
						44.2	1171.8	3220.6	5328.7	7322	9456.2	11353.1
						44.22	1157.7	3248.7	5332.6	7305	9420.8	11328.5
						44.24	1138.4	3213.1	5326.5	7335.5	9387.3	11336.7
						44.26	1120	3182.8	5318.9	7359.5	9361.4	11338.6
						44.28	1109.9	3201	5296.5	7322.9	9407.1	11282.8
						44.3	1098.2	3213.4	5278.9	7290.4	9440.8	11231.7
						44.32	1075.8	3185	5294.2	7285.9	9392.1	11213.4
						44.34	1058.8	3163.2	5303.7	7285.2	9351.3	11204.2
						44.36	1070.5	3176.9	5282.3	7305.5	9353.3	11243.8
						44.38	1089.9	3189.3	5269	7322.5	9352.3	11276
						44.4	1142.7	3196.4	5290.3	7325	9338.1	11276
						44.42	1174.2	3201.9	5307	7327.1	9329.5	11279.6
						44.44	1129	3201.4	5307	7327.6	9341.2	11296.4
						44.46	1097.1	3206	5307.6	7334.3	9347.6	11310
						44.48	1105.8	3226.4	5310.2	7359.7	9338	11314.1
						44.5	1108.3	3230.4	5324.5	7377.4	9336.4	11317.1
						44.52	1095.1	3192.3	5369.1	7375.4	9355.7	11317.6
						44.54	1102.3	3190	5390.9	7374	9364.8	11320.5
						44.56	1155.1	3267.7	5361.4	7374	9351.1	11328.6
						44.58	1190.3	3296.9	5354.8	7378.1	9355.8	11329.5
						44.6	1191.4	3231.9	5392.3	7390.3	9396.4	11316.3
						44.62	1195.2	3197.8	5402.5	7399.3	9418.2	11310.1
						44.64	1203.8	3216	5365.9	7402.9	9408.1	11315.7
						44.66	1197.6	3243.9	5337.9	7400.1	9417.5	11323.7
						44.68	1169.2	3286	5322.7	7387.9	9456	11335.4
						44.7	1151.5	3295.6	5326.5	7375.1	9479.5	11341.6
						44.72	1147.9	3262	5355.4	7361.4	9483.1	11340.5
						44.74	1147.9	3248.7	5371.5	7370.4	9445.9	11310
						44.76	1151.9	3258.8	5372.5	7405.9	9361.1	11245
						44.78	1153	3259.8	5371.5	7425.2	9355	11228.5
						44.8	1151	3251.1	5368.5	7427.8	9430.1	11262
						44.82	1139.7	3251	5337.3	7417.1	9432.3	11290.7
						44.84	1119.9	3258.6	5280.4	7394.2	9367.8	11315.1
						44.86	1125	3246	5292.3	7379.2	9372.7	11314.5
						44.88	1150.4	3217.1	5359.9	7370.6	9433.6	11293.7
						44.9	1165.4	3217.7	5363.4	7347.7	9463.7	11277.9
						44.92	1173.1	3239.6	5321.3	7314.7	9471.9	11265.7
						44.94	1168.2	3236.5	5309.4	7300.4	9458.5	11272.2
						44.96	1155.5	3217.7	5316.5	7297.9	9431.6	11290.5
						44.98	1146.4	3200.5	5317.4	7306.5	9406.6	11290.1
						45	1139.3	3184.3	5314.8	7321.2	9382.8	11279.5
[truncated: 1,249 more rows]
